# Supplementary material for: Construction of management tools for early warning of prevacuum steam sterilization failure
Source: PLoS One. 2025 Jan 6;20(1):e0316322. doi: 10.1371/journal.pone.0316322 (PMC11703070; doi:10.1371/journal.pone.0316322)
Supplement: S1 Table — (XLSX) [file pone.0316322.s001.xlsx]

## Sheet: Sheet1
[C_1_4562]C_1_4562	Maschinen Nr.	Lfd. Chargen-Nr.	Uhrzeit	shijian	Schritt	Phase	Meld. Nr.	Meldung	T1 °C	T2 °C	P1 mbar a	P2 mbar a	P3 mbar a	P4 mbar a	Zonen-Nr.	T1/T2/ Minimum of both theoretical temperature values (at the same time) (C)	T1/T2/ Maximum of both theoretical temperature values (at the same time) (C)	Temperature difference at the same time (C)	Temperature fluctuation Range (C)	T1,T2 temperature difference at the same time	Actual sterilization time (S)	Sterilization temperature range margin (0C--3C)	Temperature uniformity safety margin (2C)	Temperature uniformity safety margin (2C)	Minimum safety margin for sterilization process
[C_1_4563]C_1_4563	1	4563	10:33:21	00:00:10		Nachvakuum			133.1	133.5	2958	2951	3193	3692	1	134.1	135.1	0.469487	1	0.4	308	0.666667	0.765256	1.71111	0.666667
[C_1_4564]C_1_4564	1	4564	11:58:44	00:00:10		Nachvakuum			133.1	133.4	2946	2945	3195	3630	1	134.038	135.1	0.524988	1.06155	0.4	309	0.646149	0.737506	1.71667	0.646149
[C_1_4565]C_1_4565	1	4565	13:29:09	00:00:10		Nachvakuum			133.2	133.6	2954	2955	3194	3623	1	134.2	135.2	0.569487	1	0.4	307	0.666667	0.715256	1.70556	0.666667
[C_1_4567]C_1_4567	1	4567	15:08:06	00:00:10		Nachvakuum			132.6	133.2	2886	2877	3196	3641	1	134.2	135.2	0.547307	1	0.3	307	0.666667	0.726346	1.70556	0.666667
[C_1_4568]C_1_4568	1	4568	17:23:41	00:00:10		Nachvakuum			133.2	133.6	2949	2951	3177	3713	1	134.2	135.2	0.580582	1	0.4	307	0.666667	0.709709	1.70556	0.666667
[C_1_4570]C_1_4570	1	4570	09:52:54	00:00:10		Nachvakuum			133.2	133.6	2950	2946	3230	3662	1	134.027	135.2	0.569487	1.1728	0.4	308	0.609066	0.715256	1.71111	0.609066
[C_1_4571]C_1_4571	1	4571	11:14:09	00:00:10		Nachvakuum			132.8	133.2	2913	2912	3193	3706	1	134.3	135.3	0.636097	1	0.4	306	0.666667	0.681952	1.7	0.666667
[C_1_4572]C_1_4572	1	4572	17:33:04	00:00:10		Nachvakuum			133.2	133.6	2949	2943	3223	3699	1	134.2	135.3	0.625139	1.1	0.4	307	0.633333	0.68743	1.70556	0.633333
[C_1_4574]C_1_4574	1	4574	10:12:33	00:00:10		Nachvakuum			132.2	132.9	2875	2871	3172	3721	1	134.1	135.2	0.525139	1.1	0.4	308	0.633333	0.73743	1.71111	0.633333
[C_1_4575]C_1_4575	1	4575	13:04:43	00:00:10		Nachvakuum			133.1	133.6	2934	2952	3176	3728	1	134.016	135.2	0.580582	1.18406	0.4	305	0.605314	0.709709	1.69444	0.605314
[C_1_4577]C_1_4577	1	4577	10:02:12	00:00:11		Nachvakuum			133.3	133.7	2965	2962	3191	3595	1	134.016	135.2	0.613882	1.18406	0.4	308	0.605314	0.693059	1.71111	0.605314
[C_1_4579]C_1_4579	1	4579	11:33:09	00:00:11		Nachvakuum			133.3	133.7	2960	2958	3198	3713	1	134.072	135.3	0.625139	1.22782	0.5	306	0.590728	0.68743	1.7	0.590728
[C_1_4580]C_1_4580	1	4580	14:31:59	00:00:10		Nachvakuum			133.2	133.6	2951	2946	3188	3727	1	134.072	135.3	0.691679	1.22782	0.5	305	0.590728	0.654161	1.69444	0.590728
[C_1_4581]C_1_4581	1	4581	16:38:29	00:00:10		Nachvakuum			133.2	133.6	2951	2947	3172	3689	1	134.05	135.2	0.547307	1.1503	0.4	305	0.616566	0.726346	1.69444	0.616566
[C_1_4583]C_1_4583	1	4583	09:58:54	00:00:10		Nachvakuum			133.2	133.5	2958	2952	3181	3714	1	134.005	135.1	0.436097	1.09532	0.3	308	0.634895	0.781952	1.71111	0.634895
[C_1_4584]C_1_4584	1	4584	12:47:24	00:00:10		Nachvakuum			133.3	133.7	2965	2961	3172	3730	1	134.095	135.2	0.558396	1.10534	0.4	307	0.631554	0.720802	1.70556	0.631554
[C_1_4585]C_1_4585	1	4585	15:58:34	00:00:10		Nachvakuum			132.3	133	2876	2866	3190	3725	1	134.173	135.2	0.536097	1.02677	0.3	307	0.657744	0.731952	1.70556	0.657744
[C_1_4588]C_1_4588	1	4588	09:47:12	00:00:10		Nachvakuum			132.1	133	2873	2868	3172	3694	1	134.1	135.2	0.524988	1.1	0.4	307	0.633333	0.737506	1.70556	0.633333
[C_1_4589]C_1_4589	1	4589	11:19:09	00:00:10		Nachvakuum			132.2	133	2872	2867	3184	3639	1	134.2	135.2	0.547209	1	0.4	307	0.666667	0.726396	1.70556	0.666667
[C_1_4590]C_1_4590	1	4590	15:01:39	00:00:10		Nachvakuum			132.8	133.4	2920	2925	3179	3686	1	134.005	135.3	0.624988	1.29532	0.5	308	0.568228	0.687506	1.71111	0.568228
[C_1_4591]C_1_4591	1	4591	17:21:30	00:00:10		Nachvakuum			133.2	133.7	2952	2961	3172	3654	1	134.005	135.2	0.569487	1.19532	0.4	307	0.601561	0.715256	1.70556	0.601561
[C_1_4593]C_1_4593	1	4593	09:55:05	00:00:10		Nachvakuum			133.2	133.7	2967	2957	3172	3634	1	134.083	135.1	0.524988	1.01658	0.4	311	0.661141	0.737506	1.72778	0.661141
[C_1_4594]C_1_4594	1	4594	11:44:09	00:00:09		Nachvakuum			133.1	133.5	2946	2941	3174	3697	1	134.196	135.2	0.547209	1.00435	0.4	306	0.665218	0.726396	1.7	0.665218
[C_1_4595]C_1_4595	1	4595	13:16:31	00:00:10		Nachvakuum			133.3	133.7	2968	2963	3181	3686	1	134.1	135.2	0.536097	1.1	0.4	308	0.633333	0.731952	1.71111	0.633333
[C_1_4597]C_1_4597	1	4597	16:31:06	00:00:10		Nachvakuum			133.3	133.7	2962	2956	3172	3688	1	134.2	135.2	0.536097	1	0.4	308	0.666667	0.731952	1.71111	0.666667
[C_1_4599]C_1_4599	1	4599	09:59:36	00:00:10		Nachvakuum			132.2	133.1	2879	2871	3177	3682	1	134.375	135.2	0.514059	0.825398	0.4	308	0.724867	0.74297	1.71111	0.724867
[C_1_4600]C_1_4600	1	4600	12:37:53	00:00:10		Nachvakuum			133	133.3	2925	2925	3194	3663	1	134.2	135.3	0.636222	1.1	0.5	307	0.633333	0.681889	1.70556	0.633333
[C_1_4601]C_1_4601	1	4601	15:10:50	00:00:10		Nachvakuum			133.2	133.7	2957	2960	3179	3708	1	134.05	135.1	0.524988	1.0503	0.3	308	0.649899	0.737506	1.71111	0.649899
[C_1_4603]C_1_4603	1	4603	09:37:28	00:00:11		Nachvakuum			133.3	133.8	2968	2965	3188	3640	1	134.016	135.2	0.536222	1.18406	0.4	308	0.605314	0.731889	1.71111	0.605314
[C_1_4604]C_1_4604	1	4604	11:54:28	00:00:10		Nachvakuum			133.3	133.7	2963	2957	3228	3609	1	134.1	135.2	0.558396	1.1	0.4	307	0.633333	0.720802	1.70556	0.633333
[C_1_4605]C_1_4605	1	4605	14:53:01	00:00:10		Nachvakuum			133.1	133.5	2942	2936	3172	3703	1	134.027	135.2	0.547307	1.1728	0.4	306	0.609066	0.726346	1.7	0.609066
[C_1_4606]C_1_4606	1	4606	16:10:28	00:00:10		Nachvakuum			133.1	133.5	2943	2936	3174	3697	1	134.05	135.2	0.580582	1.1503	0.4	306	0.616566	0.709709	1.7	0.616566
[C_1_4608]C_1_4608	1	4608	09:56:43	00:00:10		Nachvakuum			133.5	133.9	2978	2977	3175	3640	1	134.016	135.2	0.536097	1.18406	0.4	308	0.605314	0.731952	1.71111	0.605314
[C_1_4609]C_1_4609	1	4609	13:20:44	00:00:10		Nachvakuum			133.3	133.7	2959	2953	3181	3658	1	134.005	135.2	0.547307	1.19532	0.4	308	0.601561	0.726346	1.71111	0.601561
[C_1_4610]C_1_4610	1	4610	15:34:02	00:00:10		Nachvakuum			133.3	133.7	2969	2966	3177	3648	1	134.016	135.2	0.524988	1.18406	0.4	308	0.605314	0.737506	1.71111	0.605314
[C_1_4613]C_1_4613	1	4613	11:08:22	00:00:10		Nachvakuum			133.1	133.5	2947	2941	3183	3726	1	134.083	135.2	0.580582	1.11658	0.4	309	0.627808	0.709709	1.71667	0.627808
[C_1_4615]C_1_4615	1	4615	09:55:34	00:00:10		Nachvakuum			133.5	133.9	2977	2976	3173	3645	1	134.4	135.2	0.591679	0.8	0.5	309	0.733333	0.704161	1.71667	0.704161
[C_1_4616]C_1_4616	1	4616	11:38:25	00:00:10		Nachvakuum			133.1	133.5	2946	2946	3175	3725	1	134.531	135.2	0.591679	0.669441	0.5	309	0.776853	0.704161	1.71667	0.704161
[C_1_4617]C_1_4617	1	4617	13:19:04	00:00:10		Nachvakuum			133	133.4	2939	2932	3175	3738	1	134.038	135.3	0.658396	1.26155	0.5	309	0.579483	0.670802	1.71667	0.579483
[C_1_4618]C_1_4618	1	4618	16:23:34	00:00:10		Nachvakuum			133.2	133.7	2960	2963	3179	3733	1	134.005	135.2	0.580582	1.19532	0.5	309	0.601561	0.709709	1.71667	0.601561
[C_1_4620]C_1_4620	1	4620	09:55:53	00:00:10		Nachvakuum			133.5	133.9	2978	2975	3177	3716	1	134.1	135.2	0.602779	1.1	0.5	308	0.633333	0.698611	1.71111	0.633333
[C_1_4621]C_1_4621	1	4621	13:28:11	00:00:10		Nachvakuum			132.2	133.8	2900	2961	3200	3731	1	134.005	135.2	0.536097	1.19532	0.4	308	0.601561	0.731952	1.71111	0.601561
[C_1_4622]C_1_4622	1	4622	15:51:33	00:00:10		Nachvakuum			132	133.2	2867	2888	3186	3697	1	134.027	135.1	0.536097	1.0728	0.4	309	0.642399	0.731952	1.71667	0.642399
[C_1_4623]C_1_4623	1	4623	17:13:07	00:00:10		Nachvakuum			133	133.4	2931	2925	3175	3745	1	134.2	135.3	0.602983	1.1	0.5	307	0.633333	0.698509	1.70556	0.633333
[C_1_4625]C_1_4625	1	4625	09:28:17	00:00:10		Nachvakuum			132.8	133.4	2924	2926	3192	3696	1	134.1	135.3	0.625139	1.2	0.5	308	0.6	0.68743	1.71111	0.6
[C_1_4626]C_1_4626	1	4626	12:30:33	00:00:10		Nachvakuum			133	133.5	2929	2941	3179	3745	1	134.072	135.3	0.669487	1.22782	0.5	307	0.590728	0.665256	1.70556	0.590728
[C_1_4627]C_1_4627	1	4627	14:39:13	00:00:10		Nachvakuum			133	133.6	2932	2950	3181	3683	1	134.2	135.2	0.524988	1	0.4	307	0.666667	0.737506	1.70556	0.666667
[C_1_4629]C_1_4629	1	4629	09:44:27	00:00:11		Nachvakuum			132.1	133.4	2881	2898	3172	3709	1	134.061	135.1	0.536097	1.03906	0.4	309	0.653647	0.731952	1.71667	0.653647
[C_1_4630]C_1_4630	1	4630	11:30:21	00:00:10		Nachvakuum			133.5	133.9	2975	2970	3179	3733	1	134.1	135.2	0.524988	1.1	0.4	307	0.633333	0.737506	1.70556	0.633333
[C_1_4631]C_1_4631	1	4631	13:09:38	00:00:10		Nachvakuum			133.2	133.5	2948	2943	3195	3719	1	134.05	135.2	0.547209	1.1503	0.4	308	0.616566	0.726396	1.71111	0.616566
[C_1_4632]C_1_4632	1	4632	16:35:04	00:00:10		Nachvakuum			133.5	133.8	2973	2966	3173	3660	1	134.2	135.2	0.524988	1	0.4	307	0.666667	0.737506	1.70556	0.666667
[C_1_4634]C_1_4634	1	4634	10:37:24	00:00:10		Nachvakuum			132.2	133.1	2883	2873	3177	3694	1	134.475	135.2	0.536097	0.725074	0.4	308	0.758309	0.731952	1.71111	0.731952
[C_1_4635]C_1_4635	1	4635	15:21:40	00:00:10		Nachvakuum			133.2	133.7	2959	2955	3197	3709	1	134.005	135.2	0.525139	1.19532	0.4	308	0.601561	0.73743	1.71111	0.601561
[C_1_4636]C_1_4636	1	4636	16:27:51	00:00:10		Nachvakuum			133.3	133.7	2963	2958	3179	3667	1	134.027	135.2	0.525139	1.1728	0.4	308	0.609066	0.73743	1.71111	0.609066
[C_1_4638]C_1_4638	1	4638	10:00:46	00:00:10		Nachvakuum			133.1	133.4	2939	2931	3186	3720	1	134.05	135.3	0.680582	1.2503	0.5	306	0.583232	0.659709	1.7	0.583232
[C_1_4639]C_1_4639	1	4639	11:19:42	00:00:10		Nachvakuum			133.3	133.7	2960	2956	3195	3705	1	134.341	135.2	0.547209	0.858893	0.4	308	0.713702	0.726396	1.71111	0.713702
[C_1_4640]C_1_4640	1	4640	13:13:14	00:00:10		Nachvakuum			133.3	133.7	2963	2957	3174	3663	1	134.061	135.2	0.580562	1.13906	0.4	306	0.620314	0.709719	1.7	0.620314
[C_1_4643]C_1_4643	1	4643	10:00:14	00:00:10		Nachvakuum			132.2	133	2881	2871	3197	3545	1	134.341	135.2	0.547209	0.858893	0.4	308	0.713702	0.726396	1.71111	0.713702
[C_1_4644]C_1_4644	1	4644	11:30:36	00:00:10		Nachvakuum			133.2	133.7	2960	2956	3204	3695	1	134.027	135.3	0.614059	1.2728	0.5	309	0.575732	0.69297	1.71667	0.575732
[C_1_4645]C_1_4645	1	4645	12:57:49	00:00:10		Nachvakuum			133.3	133.8	2963	2966	3189	3595	1	134.531	135.3	0.624988	0.769441	0.5	308	0.74352	0.687506	1.71111	0.687506
[C_1_4646]C_1_4646	1	4646	16:01:36	00:00:10		Nachvakuum			133.5	133.9	2969	2976	3181	3688	1	134.117	135.2	0.536097	1.08288	0.4	309	0.639042	0.731952	1.71667	0.639042
[C_1_4648]C_1_4648	1	4648	10:00:04	00:00:10		Nachvakuum			133.2	133.7	2952	2953	3188	3712	1	134.14	135.2	0.580582	1.06042	0.4	307	0.646526	0.709709	1.70556	0.646526
[C_1_4649]C_1_4649	1	4649	11:31:33	00:00:10		Nachvakuum			133	133.5	2926	2937	3189	3702	1	134.027	135.3	0.636097	1.2728	0.5	305	0.575732	0.681952	1.69444	0.575732
[C_1_4650]C_1_4650	1	4650	15:12:54	00:00:11		Nachvakuum			133.2	133.7	2950	2961	3186	3702	1	134.2	135.2	0.547307	1	0.4	307	0.666667	0.726346	1.70556	0.666667
[C_1_4651]C_1_4651	1	4651	17:02:47	00:00:10		Nachvakuum			133.3	133.9	2945	2972	3177	3690	1	134.061	135.2	0.580582	1.13906	0.4	306	0.620314	0.709709	1.7	0.620314
[C_1_4653]C_1_4653	1	4653	09:56:04	00:00:11		Nachvakuum			133.1	133.5	2947	2941	3224	3620	1	134.016	135.2	0.569441	1.18406	0.4	307	0.605314	0.715279	1.70556	0.605314
[C_1_4654]C_1_4654	1	4654	11:45:32	00:00:11		Nachvakuum			133.1	133.4	2942	2931	3200	3682	1	134.3	135.2	0.591679	0.9	0.4	306	0.7	0.704161	1.7	0.7
[C_1_4655]C_1_4655	1	4655	14:20:47	00:00:10		Nachvakuum			133.3	133.7	2962	2957	3190	3697	1	134.016	135.3	0.580582	1.28406	0.4	307	0.571981	0.709709	1.70556	0.571981
[C_1_4656]C_1_4656	1	4656	15:41:07	00:00:10		Nachvakuum			133.1	133.5	2942	2938	3174	3575	1	134.1	135.2	0.547209	1.1	0.4	308	0.633333	0.726396	1.71111	0.633333
[C_1_4657]C_1_4657	1	4657	17:22:55	00:00:10		Nachvakuum			133.2	133.5	2948	2947	3220	3657	1	134.061	135.2	0.636097	1.13906	0.4	307	0.620314	0.681952	1.70556	0.620314
[C_1_4659]C_1_4659	1	4659	09:43:12	00:00:10		Nachvakuum			133.5	133.8	2974	2968	3187	3696	1	134.072	135.2	0.536097	1.12782	0.4	309	0.624062	0.731952	1.71667	0.624062
[C_1_4660]C_1_4660	1	4660	11:12:10	00:00:10		Nachvakuum			133.5	133.8	2975	2971	3179	3634	1	134.027	135.2	0.547307	1.1728	0.4	306	0.609066	0.726346	1.7	0.609066
[C_1_4661]C_1_4661	1	4661	13:18:57	00:00:10		Nachvakuum			133.1	133.4	2942	2936	3175	3694	1	134.229	135.2	0.591679	0.970735	0.3	306	0.676422	0.704161	1.7	0.676422
[C_1_4662]C_1_4662	1	4662	16:07:00	00:00:10		Nachvakuum			133.1	133.6	2940	2945	3173	3704	1	134.14	135.2	0.558396	1.06042	0.3	307	0.646526	0.720802	1.70556	0.646526
[C_1_4664]C_1_4664	1	4664	09:35:52	00:00:10		Nachvakuum			133	133.5	2936	2945	3183	3615	1	134.308	135.2	0.547307	0.892414	0.4	307	0.702529	0.726346	1.70556	0.702529
[C_1_4665]C_1_4665	1	4665	11:14:33	00:00:11		Nachvakuum			133.3	133.7	2966	2960	3175	3589	1	134.016	135.2	0.558396	1.18406	0.4	305	0.605314	0.720802	1.69444	0.605314
[C_1_4666]C_1_4666	1	4666	13:26:25	00:00:11		Nachvakuum			133.3	133.7	2960	2956	3177	3663	1	134.531	135.3	0.613882	0.769441	0.5	307	0.74352	0.693059	1.70556	0.693059
[C_1_4667]C_1_4667	1	4667	15:43:57	00:00:10		Nachvakuum			133.5	133.8	3023	3017	3172	3718	1	134.1	135.682	0.587009	1.58222	0.4	310	0.472592	0.706496	1.72222	0.472592
[C_1_4670]C_1_4670	1	4670	12:03:53	00:00:10		Nachvakuum			132.8	133.3	2927	2921	3172	3634	1	134.016	135.2	0.591686	1.18406	0.4	308	0.605314	0.704157	1.71111	0.605314
[C_1_4672]C_1_4672	1	4672	09:57:40	00:00:10		Nachvakuum			132.2	133	2877	2868	3189	3639	1	134.005	135.1	0.569441	1.09532	0.4	309	0.634895	0.715279	1.71667	0.634895
[C_1_4673]C_1_4673	1	4673	11:29:13	00:00:10		Nachvakuum			132.1	133.7	2886	2953	3183	3782	1	134.038	135.2	0.547209	1.16155	0.4	308	0.612816	0.726396	1.71111	0.612816
[C_1_4674]C_1_4674	1	4674	14:39:49	00:00:11		Nachvakuum			133.1	133.5	2944	2940	3174	3720	1	134.027	135.2	0.536097	1.1728	0.4	305	0.609066	0.731952	1.69444	0.609066
[C_1_4675]C_1_4675	1	4675	16:09:53	00:00:11		Nachvakuum			132.1	133.2	2872	2880	3183	3716	1	134.072	135.1	0.547209	1.02782	0.3	306	0.657395	0.726396	1.7	0.657395
[C_1_4677]C_1_4677	1	4677	11:05:00	00:00:10		Nachvakuum			133.5	133.9	2979	2977	3191	3612	1	134.117	135.2	0.536097	1.08288	0.4	307	0.639042	0.731952	1.70556	0.639042
[C_1_4678]C_1_4678	1	4678	13:11:20	00:00:10		Nachvakuum			133.3	133.7	2966	2962	3187	3722	1	134.553	135.2	0.569487	0.647209	0.4	308	0.784264	0.715256	1.71111	0.715256
[C_1_4679]C_1_4679	1	4679	16:17:25	00:00:10		Nachvakuum			133.5	133.8	2973	2970	3179	3599	1	134.061	135.2	0.547307	1.13906	0.4	308	0.620314	0.726346	1.71111	0.620314
[C_1_4681]C_1_4681	1	4681	10:18:57	00:00:11		Nachvakuum			133.5	133.7	2969	2963	3175	3728	1	134.005	135.2	0.536097	1.19532	0.4	309	0.601561	0.731952	1.71667	0.601561
[C_1_4682]C_1_4682	1	4682	16:15:26	00:00:09		Nachvakuum			133.2	133.6	2958	2950	3188	3638	1	134.4	135.1	0.524988	0.7	0.4	307	0.766667	0.737506	1.70556	0.737506
[C_1_4684]C_1_4684	1	4684	09:58:41	00:00:10		Nachvakuum			133.5	133.8	2972	2966	3178	3717	1	134.05	135.2	0.569487	1.1503	0.4	308	0.616566	0.715256	1.71111	0.616566
[C_1_4685]C_1_4685	1	4685	11:38:05	00:00:10		Nachvakuum			133.3	133.7	2961	2957	3189	3704	1	134.005	135.2	0.536097	1.19532	0.4	308	0.601561	0.731952	1.71111	0.601561
[C_1_4686]C_1_4686	1	4686	13:29:57	00:00:10		Nachvakuum			133.1	133.4	2934	2930	3183	3692	1	134.05	135.3	0.624988	1.2503	0.4	308	0.583232	0.687506	1.71111	0.583232
[C_1_4687]C_1_4687	1	4687	17:30:42	00:00:10		Nachvakuum			133.2	133.6	2952	2946	3191	3698	1	134.061	135.2	0.536222	1.13906	0.4	308	0.620314	0.731889	1.71111	0.620314
[C_1_4689]C_1_4689	1	4689	09:38:57	00:00:10		Nachvakuum			133.3	133.7	2957	2955	3181	3631	1	134.072	135.3	0.625139	1.22782	0.4	306	0.590728	0.68743	1.7	0.590728
[C_1_4690]C_1_4690	1	4690	10:45:24	00:00:10		Nachvakuum			133.1	133.5	2941	2936	3189	3691	1	134.095	135.3	0.591679	1.20534	0.5	306	0.59822	0.704161	1.7	0.59822
[C_1_4691]C_1_4691	1	4691	13:28:50	00:00:10		Nachvakuum			133.2	133.5	2945	2941	3184	3701	1	134.005	135.2	0.558396	1.19532	0.4	306	0.601561	0.720802	1.7	0.601561
[C_1_4692]C_1_4692	1	4692	15:53:00	00:00:10		Nachvakuum			133.1	133.4	2936	2936	3196	3718	1	134.218	135.2	0.591679	0.981936	0.4	307	0.672688	0.704161	1.70556	0.672688
[C_1_4695]C_1_4695	1	4695	11:04:31	00:00:10		Nachvakuum			133.2	133.6	2951	2943	3185	3740	1	134.05	135.3	0.658396	1.2503	0.5	308	0.583232	0.670802	1.71111	0.583232
[C_1_4696]C_1_4696	1	4696	13:01:57	00:00:10		Nachvakuum			132.8	133.4	2930	2927	3174	3778	1	134.016	135.3	0.625139	1.28406	0.5	308	0.571981	0.68743	1.71111	0.571981
[C_1_4698]C_1_4698	1	4698	10:22:03	00:00:10		Nachvakuum			133.2	133.7	2953	2946	3172	3590	1	134.005	135.3	0.636222	1.29532	0.5	308	0.568228	0.681889	1.71111	0.568228
[C_1_4699]C_1_4699	1	4699	11:43:29	00:00:10		Nachvakuum			133.1	133.5	2943	2940	3190	3720	1	134.016	135.3	0.580582	1.28406	0.4	308	0.571981	0.709709	1.71111	0.571981
[C_1_4700]C_1_4700	1	4700	16:45:05	00:00:10		Nachvakuum			133.3	133.7	2967	2960	3185	3655	1	134.083	135.2	0.580582	1.11658	0.4	308	0.627808	0.709709	1.71111	0.627808
[C_1_4702]C_1_4702	1	4702	09:41:28	00:00:10		Nachvakuum			133.1	133.5	2946	2943	3188	3758	1	134.005	135.2	0.569487	1.19532	0.4	308	0.601561	0.715256	1.71111	0.601561
[C_1_4703]C_1_4703	1	4703	11:37:19	00:00:10		Nachvakuum			133.1	133.5	2940	2943	3178	3745	1	134.386	135.3	0.625139	0.914239	0.4	308	0.695254	0.68743	1.71111	0.68743
[C_1_4704]C_1_4704	1	4704	15:12:38	00:00:10		Nachvakuum			133.2	133.7	2951	2955	3186	3727	1	134.162	135.2	0.547307	1.03798	0.3	305	0.654006	0.726346	1.69444	0.654006
[C_1_4705]C_1_4705	1	4705	17:43:05	00:00:10		Nachvakuum			133.1	133.6	2930	2948	3185	3687	1	134.072	135.2	0.580562	1.12782	0.4	304	0.624062	0.709719	1.68889	0.624062
[C_1_4707]C_1_4707	1	4707	10:18:36	00:00:10		Nachvakuum			132.1	133.5	2884	2923	3192	3715	1	134.072	135.2	0.569487	1.12782	0.4	308	0.624062	0.715256	1.71111	0.624062
[C_1_4708]C_1_4708	1	4708	15:25:28	00:00:10		Nachvakuum			133.1	133.5	2940	2937	3180	3691	1	134.083	135.3	0.647307	1.21658	0.4	305	0.594475	0.676346	1.69444	0.594475
[C_1_4709]C_1_4709	1	4709	16:56:25	00:00:10		Nachvakuum			133.1	133.4	2940	2932	3178	3691	1	134.263	135.3	0.636222	1.03715	0.4	306	0.654283	0.681889	1.7	0.654283
[C_1_4711]C_1_4711	1	4711	09:49:30	00:00:10		Nachvakuum			132.1	133	2881	2873	3174	3621	1	134.05	135.2	0.569487	1.1503	0.4	307	0.616566	0.715256	1.70556	0.616566
[C_1_4712]C_1_4712	1	4712	11:27:39	00:00:10		Nachvakuum			132.3	133	2882	2876	3180	3609	1	134.2	135.2	0.524988	1	0.4	307	0.666667	0.737506	1.70556	0.666667
[C_1_4713]C_1_4713	1	4713	15:07:20	00:00:10		Nachvakuum			133.3	133.7	2959	2953	3173	3711	1	134.531	135.2	0.591679	0.669441	0.4	308	0.776853	0.704161	1.71111	0.704161
[C_1_4714]C_1_4714	1	4714	16:29:29	00:00:10		Nachvakuum			132.3	133	2880	2870	3178	3698	1	134.038	135.1	0.536097	1.06155	0.3	309	0.646149	0.731952	1.71667	0.646149
[C_1_4715]C_1_4715	1	4715	18:11:56	00:00:10		Nachvakuum			133.1	133.5	2943	2940	3192	3626	1	134.2	135.3	0.625139	1.1	0.5	307	0.633333	0.68743	1.70556	0.633333
[C_1_4717]C_1_4717	1	4717	10:10:58	00:00:10		Nachvakuum			132.1	133	2872	2873	3224	3710	1	134.016	135.2	0.547209	1.18406	0.4	308	0.605314	0.726396	1.71111	0.605314
[C_1_4718]C_1_4718	1	4718	13:09:16	00:00:10		Nachvakuum			133.2	133.5	2946	2941	3229	3630	1	134.475	135.3	0.614059	0.825074	0.4	306	0.724975	0.69297	1.7	0.69297
[C_1_4719]C_1_4719	1	4719	16:33:04	00:00:10		Nachvakuum			132.8	133.9	2931	2975	3176	3703	1	134.027	135.1	0.524988	1.0728	0.3	306	0.642399	0.737506	1.7	0.642399
[C_1_4721]C_1_4721	1	4721	11:57:24	00:00:10		Nachvakuum			133	133.3	2912	2925	3179	3760	1	134.128	135.2	0.580562	1.07165	0.3	305	0.642784	0.709719	1.69444	0.642784
[C_1_4724]C_1_4724	1	4724	09:49:58	00:00:10		Nachvakuum			133.3	133.8	2970	2965	3174	3726	1	134.05	135.3	0.591679	1.2503	0.4	305	0.583232	0.704161	1.69444	0.583232
[C_1_4725]C_1_4725	1	4725	11:39:51	00:00:10		Nachvakuum			133.2	133.7	2955	2951	3175	3719	1	134.24	135.3	0.647307	1.05954	0.5	307	0.646821	0.676346	1.70556	0.646821
[C_1_4726]C_1_4726	1	4726	15:04:32	00:00:10		Nachvakuum			133.3	133.7	2964	2956	3178	3744	1	134.027	135.2	0.569487	1.1728	0.4	308	0.609066	0.715256	1.71111	0.609066
[C_1_4727]C_1_4727	1	4727	16:28:05	00:00:10		Nachvakuum			133.3	133.7	2970	2962	3187	3679	1	134.005	135.2	0.524988	1.19532	0.4	306	0.601561	0.737506	1.7	0.601561
[C_1_4729]C_1_4729	1	4729	10:08:26	00:00:10		Nachvakuum			132.8	133.7	2933	2950	3179	3693	1	134.016	135.2	0.558396	1.18406	0.3	305	0.605314	0.720802	1.69444	0.605314
[C_1_4730]C_1_4730	1	4730	13:01:37	00:00:10		Nachvakuum			133.2	133.5	2945	2938	3181	3644	1	134.3	135.3	0.614059	1	0.3	306	0.666667	0.69297	1.7	0.666667
[C_1_4731]C_1_4731	1	4731	15:17:09	00:00:10		Nachvakuum			133.3	133.5	2948	2940	3180	3761	1	134.263	135.3	0.56977	1.03715	0.4	306	0.654283	0.715115	1.7	0.654283
[C_1_4732]C_1_4732	1	4732	17:17:22	00:00:10		Nachvakuum			132.3	133	2870	2862	3187	3707	1	134.016	135.2	0.547209	1.18406	0.3	305	0.605314	0.726396	1.69444	0.605314
[C_1_4734]C_1_4734	1	4734	09:59:52	00:00:10		Nachvakuum			132.3	133.1	2877	2867	3179	3691	1	134.038	135.2	0.547307	1.16155	0.3	302	0.612816	0.726346	1.67778	0.612816
[C_1_4735]C_1_4735	1	4735	13:11:59	00:00:10		Nachvakuum			133.5	133.7	2960	2953	3179	3708	1	134.05	135.2	0.580582	1.1503	0.3	305	0.616566	0.709709	1.69444	0.616566
[C_1_4736]C_1_4736	1	4736	16:20:35	00:00:10		Nachvakuum			133.5	133.6	2959	2956	3187	3675	1	134.229	135.2	0.547307	0.970735	0.3	305	0.676422	0.726346	1.69444	0.676422
[C_1_4737]C_1_4737	1	4737	17:45:47	00:00:10		Nachvakuum			133.6	133.8	2976	2971	3172	3596	1	134.016	135.2	0.536097	1.18406	0.3	306	0.605314	0.731952	1.7	0.605314
[C_1_4739]C_1_4739	1	4739	09:37:29	00:00:10		Nachvakuum			133.3	133.6	2947	2945	3176	3638	1	134.106	135.3	0.613882	1.19411	0.2	303	0.601965	0.693059	1.68333	0.601965
[C_1_4740]C_1_4740	1	4740	11:11:40	00:00:10		Nachvakuum			133.3	133.7	2961	2960	3177	3733	1	134.05	135.2	0.591679	1.1503	0.4	305	0.616566	0.704161	1.69444	0.616566
[C_1_4741]C_1_4741	1	4741	15:33:03	00:00:10		Nachvakuum			133.5	133.6	2950	2947	3185	3653	1	134.3	135.2	0.602779	0.9	0.2	304	0.7	0.698611	1.68889	0.698611
[C_1_4742]C_1_4742	1	4742	17:10:45	00:00:10		Nachvakuum			133.3	133.6	2952	2953	3174	3705	1	134.173	135.2	0.524988	1.02677	0.2	303	0.657744	0.737506	1.68333	0.657744
[C_1_4744]C_1_4744	1	4744	09:59:35	00:00:10		Nachvakuum			133.6	133.7	2963	2961	3185	3741	1	134.128	135.2	0.524988	1.07165	0.2	303	0.642784	0.737506	1.68333	0.642784
[C_1_4745]C_1_4745	1	4745	12:53:11	00:00:10		Nachvakuum			133.3	133.5	2947	2941	3180	3724	1	134.072	135.2	0.536097	1.12782	0.2	304	0.624062	0.731952	1.68889	0.624062
[C_1_4746]C_1_4746	1	4746	16:00:23	00:00:10		Nachvakuum			133.6	133.9	2976	2978	3183	3698	1	134.005	135.1	0.513882	1.09532	0.2	303	0.634895	0.743059	1.68333	0.634895
[C_1_4748]C_1_4748	1	4748	09:54:37	00:00:10		Nachvakuum			133.5	133.8	2970	2967	3172	3729	1	134.106	135.2	0.524988	1.09411	0.3	306	0.635298	0.737506	1.7	0.635298
[C_1_4750]C_1_4750	1	4750	13:11:39	00:00:10		Nachvakuum			133.5	133.7	2958	2953	3186	3690	1	134.117	135.3	0.636097	1.18288	0.3	305	0.605708	0.681952	1.69444	0.605708
[C_1_4752]C_1_4752	1	4752	10:13:24	00:00:10		Nachvakuum			133.1	133.6	2939	2955	3185	3660	1	134.2	135.3	0.591909	1.1	0.4	306	0.633333	0.704046	1.7	0.633333
[C_1_4753]C_1_4753	1	4753	11:38:16	00:00:10		Nachvakuum			133.2	133.7	2938	2965	3182	3709	1	134.2	135.3	0.636222	1.1	0.4	306	0.633333	0.681889	1.7	0.633333
[C_1_4754]C_1_4754	1	4754	14:29:48	00:00:11		Nachvakuum			133.3	133.7	2958	2962	3183	3734	1	134.027	135.2	0.580582	1.1728	0.3	305	0.609066	0.709709	1.69444	0.609066
[C_1_4755]C_1_4755	1	4755	16:01:58	00:00:10		Nachvakuum			133.6	133.9	2975	2980	3189	3713	1	134.095	135.2	0.591679	1.10534	0.3	306	0.631554	0.704161	1.7	0.631554
[C_1_4757]C_1_4757	1	4757	09:45:44	00:00:10		Nachvakuum			133.3	133.6	2956	2951	3175	3745	1	134.05	135.2	0.569487	1.1503	0.3	307	0.616566	0.715256	1.70556	0.616566
[C_1_4758]C_1_4758	1	4758	11:01:45	00:00:10		Nachvakuum			133.5	133.7	2963	2962	3184	3727	1	134.263	135.2	0.536222	0.937151	0.3	306	0.687616	0.731889	1.7	0.687616
[C_1_4759]C_1_4759	1	4759	12:56:37	00:00:10		Nachvakuum			133.1	133.4	2937	2935	3176	3539	1	134.027	135.3	0.591909	1.2728	0.4	303	0.575732	0.704046	1.68333	0.575732
[C_1_4760]C_1_4760	1	4760	15:23:56	00:00:10		Nachvakuum			133.6	133.8	2971	2971	3175	3667	1	134.072	135.2	0.580582	1.12782	0.3	304	0.624062	0.709709	1.68889	0.624062
[C_1_4761]C_1_4761	1	4761	16:56:35	00:00:10		Nachvakuum			133.3	133.6	2957	2955	3194	3697	1	134.027	135.3	0.602779	1.2728	0.3	303	0.575732	0.698611	1.68333	0.575732
[C_1_4763]C_1_4763	1	4763	09:47:37	00:00:10		Nachvakuum			133.5	133.9	2971	2970	3185	3670	1	134.016	135.3	0.613882	1.28406	0.4	305	0.571981	0.693059	1.69444	0.571981
[C_1_4764]C_1_4764	1	4764	11:33:50	00:00:10		Nachvakuum			133.1	133.5	2937	2936	3183	3717	1	134.14	135.3	0.713882	1.16042	0.4	303	0.613192	0.643059	1.68333	0.613192
[C_1_4765]C_1_4765	1	4765	17:36:54	00:00:10		Nachvakuum			133.5	133.7	2960	2958	3174	3743	1	134.196	135.3	0.602983	1.10435	0.4	304	0.631885	0.698509	1.68889	0.631885
[C_1_4767]C_1_4767	1	4767	10:29:22	00:00:10		Nachvakuum			133.3	133.7	2954	2962	3183	3735	1	134.061	135.3	0.636222	1.23906	0.4	306	0.586981	0.681889	1.7	0.586981
[C_1_4768]C_1_4768	1	4768	13:18:24	00:00:11		Nachvakuum			133.3	133.7	2956	2950	3185	3739	1	134.061	135.2	0.547307	1.13906	0.4	307	0.620314	0.726346	1.70556	0.620314
[C_1_4771]C_1_4771	1	4771	10:24:32	00:00:10		Nachvakuum			133.2	133.5	2942	2937	3179	3710	1	134.005	135.3	0.680582	1.29532	0.4	306	0.568228	0.659709	1.7	0.568228
[C_1_4772]C_1_4772	1	4772	11:35:04	00:00:10		Nachvakuum			133.3	133.6	2947	2943	3194	3730	1	134.24	135.3	0.614059	1.05954	0.4	304	0.646821	0.69297	1.68889	0.646821
[C_1_4773]C_1_4773	1	4773	16:07:11	00:00:10		Nachvakuum			133.2	133.5	2941	2940	3172	3729	1	134.117	135.3	0.669487	1.18288	0.4	305	0.605708	0.665256	1.69444	0.605708
[C_1_4775]C_1_4775	1	4775	09:45:59	00:00:10		Nachvakuum			133.3	133.8	2967	2963	3178	3620	1	134.061	135.3	0.602983	1.23906	0.5	307	0.586981	0.698509	1.70556	0.586981
[C_1_4776]C_1_4776	1	4776	11:33:23	00:00:10		Nachvakuum			132.5	133.3	2891	2888	3183	3704	1	134.05	135.2	0.591679	1.1503	0.4	305	0.616566	0.704161	1.69444	0.616566
[C_1_4777]C_1_4777	1	4777	16:03:24	00:00:10		Nachvakuum			132.2	133	2861	2851	3179	3538	1	134.184	135.2	0.536222	1.01556	0.3	307	0.661482	0.731889	1.70556	0.661482
[C_1_4778]C_1_4778	1	4778	18:03:38	00:00:10		Nachvakuum			133.5	133.8	2968	2977	3198	3595	1	134.05	135.3	0.558704	1.2503	0.4	306	0.583232	0.720648	1.7	0.583232
[C_1_4780]C_1_4780	1	4780	10:06:58	00:00:10		Nachvakuum			133.3	133.7	2959	2957	3185	3673	1	134.027	135.2	0.602779	1.1728	0.4	305	0.609066	0.698611	1.69444	0.609066
[C_1_4781]C_1_4781	1	4781	12:38:10	00:00:10		Nachvakuum			133.1	133.5	2939	2941	3181	3686	1	134.128	135.3	0.724988	1.17165	0.4	305	0.609451	0.637506	1.69444	0.609451
[C_1_4782]C_1_4782	1	4782	14:50:03	00:00:10		Nachvakuum			133.3	133.7	2953	2956	3175	3545	1	134.2	135.3	0.680582	1.1	0.4	307	0.633333	0.659709	1.70556	0.633333
[C_1_4783]C_1_4783	1	4783	18:43:32	00:00:10		Nachvakuum			133.2	133.6	2942	2951	3180	3694	1	134.2	135.3	0.658396	1.1	0.4	305	0.633333	0.670802	1.69444	0.633333
[C_1_4785]C_1_4785	1	4785	10:09:37	00:00:10		Nachvakuum			133.5	133.8	2969	2968	3185	3661	1	134.072	135.2	0.547307	1.12782	0.4	306	0.624062	0.726346	1.7	0.624062
[C_1_4786]C_1_4786	1	4786	15:01:24	00:00:10		Nachvakuum			133.5	133.7	2964	2967	3179	3680	1	134.2	135.2	0.525139	1	0.3	307	0.666667	0.73743	1.70556	0.666667
[C_1_4788]C_1_4788	1	4788	09:56:28	00:00:10		Nachvakuum			132.2	133.1	2873	2868	3181	3561	1	134.005	135.2	0.580582	1.19532	0.4	305	0.601561	0.709709	1.69444	0.601561
[C_1_4789]C_1_4789	1	4789	11:50:58	00:00:10		Nachvakuum			133.2	133.5	2944	2946	3173	3684	1	134.106	135.3	0.625139	1.19411	0.4	306	0.601965	0.68743	1.7	0.601965
[C_1_4791]C_1_4791	1	4791	10:31:16	00:00:10		Nachvakuum			133.3	133.6	2960	2956	3172	3686	1	134.038	135.1	0.513882	1.06155	0.3	308	0.646149	0.743059	1.71111	0.646149
[C_1_4792]C_1_4792	1	4792	13:49:59	00:00:10		Nachvakuum			133.2	133.5	2948	2945	3172	3633	1	134.061	135.1	0.502779	1.03906	0.3	308	0.653647	0.748611	1.71111	0.653647
[C_1_4795]C_1_4795	1	4795	09:15:54	00:00:10		Nachvakuum			133.1	133.5	2939	2933	3195	3722	1	134.4	135.3	0.713882	0.9	0.5	305	0.7	0.643059	1.69444	0.643059
[C_1_4796]C_1_4796	1	4796	12:21:14	00:00:10		Nachvakuum			133.3	133.6	2950	2947	3174	3646	1	134.497	135.3	0.591909	0.802812	0.4	305	0.732396	0.704046	1.69444	0.704046
[C_1_4797]C_1_4797	1	4797	13:45:51	00:00:10		Nachvakuum			133.2	133.5	2947	2941	3181	3714	1	134.061	135.3	0.558704	1.23906	0.4	305	0.586981	0.720648	1.69444	0.586981
[C_1_4799]C_1_4799	1	4799	12:45:44	00:00:10		Nachvakuum			133.2	133.5	2954	2947	3214	3714	1	134.1	135	0.502812	0.9	0.3	307	0.7	0.748594	1.70556	0.7
[C_1_4801]C_1_4801	1	4801	10:18:43	00:00:10		Nachvakuum			133.1	133.5	2944	2941	3190	3705	1	134.061	135.3	0.56977	1.23906	0.4	308	0.586981	0.715115	1.71111	0.586981
[C_1_4802]C_1_4802	1	4802	12:02:40	00:00:10		Nachvakuum			132.1	133.2	2871	2882	3181	3578	1	134.027	135.2	0.524988	1.1728	0.4	306	0.609066	0.737506	1.7	0.609066
[C_1_4803]C_1_4803	1	4803	17:27:05	00:00:10		Nachvakuum			133.1	133.5	2921	2938	3229	3591	1	134.016	135.2	0.569487	1.18406	0.4	305	0.605314	0.715256	1.69444	0.605314
[C_1_4805]C_1_4805	1	4805	10:17:35	00:00:10		Nachvakuum			133.3	133.7	2961	2958	3175	3586	1	134.173	135.2	0.514059	1.02677	0.4	306	0.657744	0.74297	1.7	0.657744
[C_1_4806]C_1_4806	1	4806	13:13:42	00:00:10		Nachvakuum			133.3	133.7	2955	2953	3184	3599	1	134.072	135.2	0.514059	1.12782	0.3	306	0.624062	0.74297	1.7	0.624062
[C_1_4807]C_1_4807	1	4807	14:59:49	00:00:10		Nachvakuum			133.6	133.9	2976	2977	3177	3686	1	134.083	135.2	0.602779	1.11658	0.4	305	0.627808	0.698611	1.69444	0.627808
[C_1_4808]C_1_4808	1	4808	18:16:36	00:00:10		Nachvakuum			133.5	133.8	2973	2976	3180	3673	1	134.218	135.2	0.580582	0.981936	0.4	305	0.672688	0.709709	1.69444	0.672688
[C_1_4811]C_1_4811	1	4811	09:52:26	00:00:10		Nachvakuum			133.5	133.7	2969	2972	3229	3657	1	134.475	135.1	0.491679	0.625074	0.2	306	0.791642	0.754161	1.7	0.754161
[C_1_4812]C_1_4812	1	4812	11:45:35	00:00:10		Nachvakuum			133.2	133.4	2932	2948	3179	3727	1	134.2	135.116	0.491679	0.915796	0.2	304	0.694735	0.754161	1.68889	0.694735
[C_1_4813]C_1_4813	1	4813	17:13:50	00:00:11		Nachvakuum			133.5	133.6	2957	2957	3188	3683	1	134.016	135.1	0.458396	1.08406	0.2	305	0.638647	0.770802	1.69444	0.638647
[C_1_4815]C_1_4815	1	4815	10:38:50	00:00:10		Nachvakuum			132.5	133.2	2890	2890	3184	3617	1	134.2	135.1	0.436222	0.9	0.2	303	0.7	0.781889	1.68333	0.7
[C_1_4816]C_1_4816	1	4816	14:31:32	00:00:10		Nachvakuum			133.3	133.5	2951	2950	3177	3644	1	134.083	135.2	0.524988	1.11658	0.2	302	0.627808	0.737506	1.67778	0.627808
[C_1_4817]C_1_4817	1	4817	16:14:46	00:00:10		Nachvakuum			133.5	133.6	2962	2958	3185	3677	1	134.1	135.1	0.502779	1	0.2	304	0.666667	0.748611	1.68889	0.666667
[C_1_4819]C_1_4819	1	4819	09:53:32	00:00:10		Nachvakuum			132.5	132.9	2879	2872	3212	3600	1	134.117	135.1	0.469487	0.982875	0.2	305	0.672375	0.765256	1.69444	0.672375
[C_1_4820]C_1_4820	1	4820	11:43:02	00:00:10		Nachvakuum			133.3	133.4	2950	2945	3173	3653	1	134.016	135.2	0.524988	1.18406	0.2	305	0.605314	0.737506	1.69444	0.605314
[C_1_4821]C_1_4821	1	4821	15:12:40	00:00:10		Nachvakuum			133.3	133.7	2956	2970	3189	3664	1	134.106	135.1	0.424988	0.994106	0.2	304	0.668631	0.787506	1.68889	0.668631
[C_1_4822]C_1_4822	1	4822	16:42:53	00:00:10		Nachvakuum			133.5	133.7	2952	2971	3179	3682	1	134.43	135.1	0.447307	0.669633	0.2	305	0.776789	0.776346	1.69444	0.776346
[C_1_4824]C_1_4824	1	4824	10:37:52	00:00:10		Nachvakuum			132.7	133.7	2916	2970	3177	3661	1	134.229	135.1	0.524988	0.870735	0.2	305	0.709755	0.737506	1.69444	0.709755
[C_1_4825]C_1_4825	1	4825	11:51:19	00:00:10		Nachvakuum			133.1	133.5	2930	2948	3225	3612	1	134.453	135.2	0.524988	0.747348	0.3	305	0.750884	0.737506	1.69444	0.737506
[C_1_4826]C_1_4826	1	4826	13:41:51	00:00:10		Nachvakuum			133.1	133.4	2923	2947	3187	3688	1	134.2	135.2	0.491909	1	0.3	303	0.666667	0.754046	1.68333	0.666667
[C_1_4827]C_1_4827	1	4827	16:11:51	00:00:11		Nachvakuum			133.3	133.6	2955	2960	3177	3681	1	134.252	135.1	0.524988	0.848343	0.2	304	0.717219	0.737506	1.68889	0.717219
[C_1_4828]C_1_4828	1	4828	18:13:14	00:00:10		Nachvakuum			132.2	133	2861	2867	3172	3663	1	134.061	135.1	0.502779	1.03906	0.2	303	0.653647	0.748611	1.68333	0.653647
[C_1_4830]C_1_4830	1	4830	09:32:14	00:00:10		Nachvakuum			133.3	133.6	2951	2951	3172	3672	1	134.095	135.2	0.524988	1.10534	0.3	304	0.631554	0.737506	1.68889	0.631554
[C_1_4831]C_1_4831	1	4831	10:55:52	00:00:10		Nachvakuum			133.6	133.7	2964	2976	3186	3639	1	134.083	135.1	0.458396	1.01658	0.2	304	0.661141	0.770802	1.68889	0.661141
[C_1_4832]C_1_4832	1	4832	13:19:36	00:00:10		Nachvakuum			133.7	133.8	2973	2982	3183	3663	1	134.1	135.1	0.513882	1	0.2	304	0.666667	0.743059	1.68889	0.666667
[C_1_4833]C_1_4833	1	4833	16:47:25	00:00:10		Nachvakuum			133.6	133.7	2963	2971	3175	3618	1	134.24	135.1	0.491679	0.859537	0.2	304	0.713488	0.754161	1.68889	0.713488
[C_1_4836]C_1_4836	1	4836	10:04:47	00:00:10		Nachvakuum			133.6	133.7	2967	2966	3219	3714	1	134.2	135.2	0.480582	1	0.1	306	0.666667	0.759709	1.7	0.666667
[C_1_4837]C_1_4837	1	4837	12:33:50	00:00:10		Nachvakuum			133.3	133.3	2940	2938	3188	3736	1	134.2	135.3	0.613882	1.1	0.1	303	0.633333	0.693059	1.68333	0.633333
[C_1_4838]C_1_4838	1	4838	13:35:14	00:00:10		Nachvakuum			133.7	133.7	2967	2966	3175	3671	1	134.106	135.2	0.525139	1.09411	0.1	303	0.635298	0.73743	1.68333	0.635298
[C_1_4840]C_1_4840	1	4840	10:17:10	00:00:11		Nachvakuum			133.5	133.6	2958	2957	3181	3654	1	134.027	135.2	0.502779	1.1728	0.1	304	0.609066	0.748611	1.68889	0.609066
[C_1_4841]C_1_4841	1	4841	11:42:34	00:00:11		Nachvakuum			133.3	133.5	2949	2953	3185	3652	1	134.1	135.2	0.513882	1.1	0.2	303	0.633333	0.743059	1.68333	0.633333
[C_1_4842]C_1_4842	1	4842	15:51:36	00:00:10		Nachvakuum			133.5	133.7	2964	2965	3177	3681	1	134.2	135.1	0.458396	0.9	0.2	306	0.7	0.770802	1.7	0.7
[C_1_4843]C_1_4843	1	4843	17:28:26	00:00:10		Nachvakuum			133.6	133.7	2975	2977	3177	3705	1	134.005	135.1	0.458396	1.09532	0.2	306	0.634895	0.770802	1.7	0.634895
[C_1_4845]C_1_4845	1	4845	10:20:12	00:00:10		Nachvakuum			133.3	133.6	2959	2957	3179	3712	1	134.005	135.1	0.436097	1.09532	0.2	305	0.634895	0.781952	1.69444	0.634895
[C_1_4846]C_1_4846	1	4846	12:56:58	00:00:10		Nachvakuum			133.1	133.3	2932	2928	3175	3694	1	134.027	135.1	0.458396	1.0728	0.2	305	0.642399	0.770802	1.69444	0.642399
[C_1_4847]C_1_4847	1	4847	15:16:16	00:00:10		Nachvakuum			133.1	133.3	2933	2930	3175	3721	1	134.083	135.1	0.458396	1.01658	0.2	305	0.661141	0.770802	1.69444	0.661141
[C_1_4848]C_1_4848	1	4848	16:30:08	00:00:10		Nachvakuum			133.3	133.5	2952	2956	3179	3682	1	134.2	135.1	0.436222	0.9	0.2	305	0.7	0.781889	1.69444	0.7
[C_1_4849]C_1_4849	1	4849	18:20:56	00:00:10		Nachvakuum			133.6	133.7	2973	2982	3179	3612	1	134.095	135.1	0.402779	1.00534	0.2	306	0.664887	0.798611	1.7	0.664887
[C_1_4851]C_1_4851	1	4851	10:10:48	00:00:10		Nachvakuum			133.5	133.6	2964	2960	3177	3663	1	134.05	135.1	0.447209	1.0503	0.2	305	0.649899	0.776396	1.69444	0.649899
[C_1_4852]C_1_4852	1	4852	11:42:02	00:00:10		Nachvakuum			133.5	133.6	2960	2960	3175	3717	1	134.016	135	0.424988	0.984058	0.2	305	0.671981	0.787506	1.69444	0.671981
[C_1_4853]C_1_4853	1	4853	13:31:15	00:00:10		Nachvakuum			133.5	133.5	2953	2951	3177	3682	1	134.128	135.2	0.436222	1.07165	0.1	306	0.642784	0.781889	1.7	0.642784
[C_1_4854]C_1_4854	1	4854	16:00:41	00:00:10		Nachvakuum			133.5	133.6	2960	2958	3172	3701	1	134.095	135.1	0.414059	1.00534	0.2	306	0.664887	0.79297	1.7	0.664887
[C_1_4855]C_1_4855	1	4855	17:47:01	00:00:11		Nachvakuum			133.7	133.8	2982	2982	3183	3673	1	134.083	135.1	0.424988	1.01658	0.2	307	0.661141	0.787506	1.70556	0.661141
[C_1_4857]C_1_4857	1	4857	10:20:22	00:00:10		Nachvakuum			133.3	133.6	2959	2965	3189	3711	1	134.083	135.1	0.413882	1.01658	0.3	308	0.661141	0.793059	1.71111	0.661141
[C_1_4858]C_1_4858	1	4858	11:51:37	00:00:10		Nachvakuum			132.3	132.8	2871	2872	3187	3624	1	134.038	135	0.424988	0.961552	0.2	306	0.679483	0.787506	1.7	0.679483
[C_1_4859]C_1_4859	1	4859	13:39:50	00:00:10		Nachvakuum			133.2	133.3	2936	2943	3175	3705	1	134.2	135.1	0.414059	0.9	0.2	305	0.7	0.79297	1.69444	0.7
[C_1_4860]C_1_4860	1	4860	16:10:38	00:00:11		Nachvakuum			133.6	133.7	2973	2976	3178	3584	1	134.095	135.1	0.458396	1.00534	0.2	306	0.664887	0.770802	1.7	0.664887
[C_1_4862]C_1_4862	1	4862	10:02:28	00:00:10		Nachvakuum			133.5	133.7	2958	2966	3176	3717	1	134.016	135.1	0.425139	1.08406	0.2	306	0.638647	0.78743	1.7	0.638647
[C_1_4863]C_1_4863	1	4863	11:40:48	00:00:10		Nachvakuum			133.5	133.7	2959	2978	3189	3719	1	134.2	135.1	0.424988	0.9	0.2	304	0.7	0.787506	1.68889	0.7
[C_1_4864]C_1_4864	1	4864	13:24:12	00:00:10		Nachvakuum			133	133.3	2903	2937	3179	3723	1	134.038	135.171	0.491679	1.13214	0.2	303	0.622619	0.754161	1.68333	0.622619
[C_1_4865]C_1_4865	1	4865	15:42:30	00:00:11		Nachvakuum			133.5	133.5	2952	2957	3175	3656	1	134.2	135.1	0.491679	0.9	0.1	303	0.7	0.754161	1.68333	0.7
[C_1_4867]C_1_4867	1	4867	09:59:56	00:00:10		Nachvakuum			133.1	133.3	2921	2933	3179	3709	1	134.1	135.1	0.447307	1	0.2	306	0.666667	0.776346	1.7	0.666667
[C_1_4869]C_1_4869	1	4869	13:32:52	00:00:10		Nachvakuum			133.3	133.4	2940	2936	3179	3732	1	134.1	135.2	0.480582	1.1	0.1	304	0.633333	0.759709	1.68889	0.633333
[C_1_4871]C_1_4871	1	4871	10:31:38	00:00:10		Nachvakuum			133.5	133.7	2968	2972	3186	3602	1	134.038	135.1	0.447209	1.06155	0.2	309	0.646149	0.776396	1.71667	0.646149
[C_1_4872]C_1_4872	1	4872	12:27:55	00:00:10		Nachvakuum			133.2	133.4	2934	2946	3192	3692	1	134.005	135.1	0.425139	1.09532	0.2	305	0.634895	0.78743	1.69444	0.634895
[C_1_4873]C_1_4873	1	4873	15:12:11	00:00:10		Nachvakuum			133.5	133.6	2957	2955	3185	3653	1	134.2	135.1	0.424988	0.9	0.2	307	0.7	0.787506	1.70556	0.7
[C_1_4874]C_1_4874	1	4874	16:16:54	00:00:10		Nachvakuum			133.5	133.6	2958	2960	3185	3690	1	134.072	135.1	0.447307	1.02782	0.2	306	0.657395	0.776346	1.7	0.657395
[C_1_4876]C_1_4876	1	4876	10:13:09	00:00:10		Nachvakuum			133.5	133.5	2960	2957	3172	3671	1	134.016	135.1	0.436097	1.08406	0.2	305	0.638647	0.781952	1.69444	0.638647
[C_1_4877]C_1_4877	1	4877	13:26:49	00:00:10		Nachvakuum			133.2	133.4	2940	2936	3177	3585	1	134.2	135.1	0.436222	0.9	0.2	307	0.7	0.781889	1.70556	0.7
[C_1_4878]C_1_4878	1	4878	15:45:14	00:00:10		Nachvakuum			133.5	133.6	2963	2960	3172	3716	1	134.061	135.1	0.491679	1.03906	0.2	305	0.653647	0.754161	1.69444	0.653647
[C_1_4879]C_1_4879	1	4879	19:31:57	00:00:10		Nachvakuum			133.7	133.8	2976	2983	3171	3708	1	134.14	135.1	0.436097	0.960423	0.2	306	0.679859	0.781952	1.7	0.679859
[C_1_4881]C_1_4881	1	4881	10:04:14	00:00:10		Nachvakuum			133.5	133.6	2964	2960	3190	3683	1	134.016	135.1	0.436222	1.08406	0.2	306	0.638647	0.781889	1.7	0.638647
[C_1_4882]C_1_4882	1	4882	13:30:23	00:00:10		Nachvakuum			133.5	133.6	2961	2961	3179	3692	1	134.2	135.1	0.502779	0.9	0.1	307	0.7	0.748611	1.70556	0.7
[C_1_4883]C_1_4883	1	4883	15:13:48	00:00:10		Nachvakuum			133.7	133.7	2977	2982	3185	3712	1	134.005	135.1	0.513882	1.09532	0.1	305	0.634895	0.743059	1.69444	0.634895
[C_1_4884]C_1_4884	1	4884	17:00:36	00:00:10		Nachvakuum			133.7	133.7	2962	2968	3194	3645	1	134.095	135.2	0.525139	1.10534	0	304	0.631554	0.73743	1.68889	0.631554
[C_1_4886]C_1_4886	1	4886	10:07:39	00:00:10		Nachvakuum			133.6	133.7	2967	2968	3181	3695	1	134.005	135.1	0.513882	1.09532	0.1	305	0.634895	0.743059	1.69444	0.634895
[C_1_4887]C_1_4887	1	4887	13:23:47	00:00:10		Nachvakuum			133.7	133.8	2975	2982	3183	3649	1	134.2	135.1	0.480582	0.9	0.1	307	0.7	0.759709	1.70556	0.7
[C_1_4888]C_1_4888	1	4888	16:06:41	00:00:10		Nachvakuum			133.5	133.5	2948	2953	3183	3582	1	134.005	135.2	0.436222	1.19532	0.1	306	0.601561	0.781889	1.7	0.601561
[C_1_4890]C_1_4890	1	4890	10:05:10	00:00:11		Nachvakuum			133.3	133.4	2951	2948	3206	3618	1	134.2	135.1	0.491679	0.9	0.2	303	0.7	0.754161	1.68333	0.7
[C_1_4891]C_1_4891	1	4891	11:35:32	00:00:10		Nachvakuum			133.5	133.6	2961	2961	3179	3670	1	134.2	135.1	0.491679	0.9	0.1	304	0.7	0.754161	1.68889	0.7
[C_1_4892]C_1_4892	1	4892	15:49:43	00:00:10		Nachvakuum			133.5	133.6	2957	2958	3178	3683	1	134.095	135.1	0.469487	1.00534	0.2	306	0.664887	0.765256	1.7	0.664887
[C_1_4895]C_1_4895	1	4895	10:41:17	00:00:10		Nachvakuum			133.1	133.2	2920	2918	3183	3708	1	134.162	135.1	0.491679	0.937983	0.2	303	0.687339	0.754161	1.68333	0.687339
[C_1_4896]C_1_4896	1	4896	11:54:50	00:00:10		Nachvakuum			133.3	133.5	2948	2946	3179	3724	1	134.128	135.2	0.469487	1.07165	0.2	304	0.642784	0.765256	1.68889	0.642784
[C_1_4898]C_1_4898	1	4898	09:54:24	00:00:10		Nachvakuum			133.2	133.6	2951	2958	3175	3687	1	134.1	135.1	0.436222	1	0.2	306	0.666667	0.781889	1.7	0.666667
[C_1_4899]C_1_4899	1	4899	11:31:47	00:00:11		Nachvakuum			133.6	133.7	2970	2976	3187	3685	1	134.005	135.1	0.424988	1.09532	0.2	305	0.634895	0.787506	1.69444	0.634895
[C_1_4900]C_1_4900	1	4900	13:21:54	00:00:11		Nachvakuum			133.6	133.7	2964	2965	3230	3612	1	134.2	135.2	0.480582	1	0.2	306	0.666667	0.759709	1.7	0.666667
[C_1_4901]C_1_4901	1	4901	16:01:42	00:00:10		Nachvakuum			133.5	133.7	2964	2961	3172	3680	1	134.027	135.1	0.436097	1.0728	0.2	305	0.642399	0.781952	1.69444	0.642399
[C_1_4902]C_1_4902	1	4902	17:23:44	00:00:10		Nachvakuum			133.6	133.8	2973	2977	3172	3706	1	134.027	135.1	0.469487	1.0728	0.2	305	0.642399	0.765256	1.69444	0.642399
[C_1_4904]C_1_4904	1	4904	09:34:49	00:00:10		Nachvakuum			133.3	133.5	2949	2953	3187	3594	1	134.061	135.1	0.491679	1.03906	0.2	306	0.653647	0.754161	1.7	0.653647
[C_1_4905]C_1_4905	1	4905	11:08:04	00:00:10		Nachvakuum			133.3	133.6	2954	2962	3183	3590	1	134.027	135.1	0.436222	1.0728	0.2	307	0.642399	0.781889	1.70556	0.642399
[C_1_4906]C_1_4906	1	4906	13:07:25	00:00:10		Nachvakuum			133.3	133.6	2949	2963	3196	3695	1	134.207	135.1	0.502779	0.893139	0.2	306	0.702287	0.748611	1.7	0.702287
[C_1_4907]C_1_4907	1	4907	14:54:52	00:00:10		Nachvakuum			133.1	133.2	2926	2925	3207	3593	1	134.005	135.2	0.513882	1.19532	0.2	305	0.601561	0.743059	1.69444	0.601561
[C_1_4909]C_1_4909	1	4909	10:01:30	00:00:10		Nachvakuum			133.6	133.7	2964	2963	3194	3638	1	134.2	135.2	0.513882	1	0.2	303	0.666667	0.743059	1.68333	0.666667
[C_1_4910]C_1_4910	1	4910	11:14:50	00:00:10		Nachvakuum			133.7	133.8	2974	2980	3172	3679	1	134.24	135.2	0.524988	0.959537	0.2	306	0.680154	0.737506	1.7	0.680154
[C_1_4911]C_1_4911	1	4911	13:04:29	00:00:10		Nachvakuum			133.5	133.6	2954	2955	3179	3692	1	134.24	135.1	0.524988	0.859537	0.2	303	0.713488	0.737506	1.68333	0.713488
[C_1_4912]C_1_4912	1	4912	15:06:06	00:00:10		Nachvakuum			133.6	133.7	2970	2973	3192	3674	1	134.016	135.1	0.491679	1.08406	0.2	305	0.638647	0.754161	1.69444	0.638647
[C_1_4913]C_1_4913	1	4913	17:04:43	00:00:10		Nachvakuum			133.6	133.7	2962	2965	3175	3613	1	134.229	135.1	0.480582	0.870735	0.2	305	0.709755	0.759709	1.69444	0.709755
[C_1_4915]C_1_4915	1	4915	09:53:14	00:00:10		Nachvakuum			133.5	133.6	2964	2963	3188	3694	1	134.005	135.1	0.480582	1.09532	0.3	306	0.634895	0.759709	1.7	0.634895
[C_1_4916]C_1_4916	1	4916	11:03:45	00:00:10		Nachvakuum			132.2	132.9	2873	2863	3173	3586	1	134.005	135.1	0.469441	1.09532	0.3	308	0.634895	0.765279	1.71111	0.634895
[C_1_4917]C_1_4917	1	4917	13:17:21	00:00:10		Nachvakuum			133.6	133.8	2976	2976	3176	3697	1	134.363	135.1	0.436222	0.73656	0.2	305	0.75448	0.781889	1.69444	0.75448
[C_1_4918]C_1_4918	1	4918	16:20:08	00:00:10		Nachvakuum			133.6	133.6	2963	2961	3175	3593	1	134.038	135.2	0.536222	1.16155	0	303	0.612816	0.731889	1.68333	0.612816
[C_1_4919]C_1_4919	1	4919	17:37:42	00:00:10		Nachvakuum			133.5	133.7	2959	2962	3174	3656	1	134.24	135.2	0.513882	0.959537	0.2	304	0.680154	0.743059	1.68889	0.680154
[C_1_4921]C_1_4921	1	4921	09:50:12	00:00:10		Nachvakuum			133.2	133.3	2940	2933	3198	3701	1	134.095	135.1	0.480582	1.00534	0.2	306	0.664887	0.759709	1.7	0.664887
[C_1_4922]C_1_4922	1	4922	12:57:34	00:00:10		Nachvakuum			133.2	133.5	2947	2950	3202	3671	1	134.05	135.1	0.458396	1.0503	0.2	306	0.649899	0.770802	1.7	0.649899
[C_1_4923]C_1_4923	1	4923	15:27:17	00:00:10		Nachvakuum			133.1	133.4	2929	2941	3212	3691	1	134.05	135.2	0.491679	1.1503	0.2	305	0.616566	0.754161	1.69444	0.616566
[C_1_4924]C_1_4924	1	4924	17:06:54	00:00:11		Nachvakuum			133.6	133.7	2970	2965	3174	3701	1	134.027	135.1	0.513882	1.0728	0.2	305	0.642399	0.743059	1.69444	0.642399
[C_1_4926]C_1_4926	1	4926	10:30:29	00:00:10		Nachvakuum			133.5	133.9	2975	2978	3188	3688	1	134.24	135.1	0.480562	0.859537	0.3	307	0.713488	0.759719	1.70556	0.713488
[C_1_4927]C_1_4927	1	4927	12:55:17	00:00:10		Nachvakuum			133	133.4	2923	2938	3177	3704	1	134.14	135.1	0.513882	0.960423	0.2	303	0.679859	0.743059	1.68333	0.679859
[C_1_4930]C_1_4930	1	4930	10:19:34	00:00:10		Nachvakuum			132.2	132.8	2866	2857	3172	3692	1	134.1	135.1	0.469441	1	0.2	307	0.666667	0.765279	1.70556	0.666667
[C_1_4931]C_1_4931	1	4931	11:45:28	00:00:10		Nachvakuum			133.2	133.4	2944	2945	3189	3720	1	134.4	135.1	0.447209	0.7	0.2	306	0.766667	0.776396	1.7	0.766667
[C_1_4932]C_1_4932	1	4932	13:13:59	00:00:10		Nachvakuum			133.2	133.5	2951	2947	3172	3705	1	134.1	135	0.469441	0.9	0.2	307	0.7	0.765279	1.70556	0.7
[C_1_4933]C_1_4933	1	4933	15:13:49	00:00:10		Nachvakuum			133.5	133.7	2967	2973	3198	3621	1	134.005	135.1	0.447209	1.09532	0.2	306	0.634895	0.776396	1.7	0.634895
[C_1_4934]C_1_4934	1	4934	16:28:06	00:00:10		Nachvakuum			132.3	132.8	2871	2863	3183	3692	1	134.005	135.1	0.436222	1.09532	0.2	305	0.634895	0.781889	1.69444	0.634895
[C_1_4936]C_1_4936	1	4936	09:50:58	00:00:10		Nachvakuum			133.3	133.5	2958	2951	3210	3697	1	134.14	135	0.480562	0.860423	0.2	306	0.713192	0.759719	1.7	0.713192
[C_1_4937]C_1_4937	1	4937	11:47:11	00:00:10		Nachvakuum			133.3	133.4	2950	2947	3179	3697	1	134.1	135	0.424988	0.9	0.2	307	0.7	0.787506	1.70556	0.7
[C_1_4938]C_1_4938	1	4938	13:20:55	00:00:10		Nachvakuum			133.2	133.4	2940	2936	3174	3686	1	134.083	135.116	0.425139	1.03237	0.2	305	0.655876	0.78743	1.69444	0.655876
[C_1_4940]C_1_4940	1	4940	16:29:22	00:00:10		Nachvakuum			133.5	133.7	2971	2980	3188	3650	1	134.016	135.16	0.502779	1.1437	0.3	305	0.618768	0.748611	1.69444	0.618768
[C_1_4941]C_1_4941	1	4941	17:58:07	00:00:10		Nachvakuum			133.1	133.2	2930	2923	3171	3701	1	134.184	135.2	0.491679	1.01556	0.2	302	0.661482	0.754161	1.67778	0.661482
[C_1_4943]C_1_4943	1	4943	10:16:41	00:00:10		Nachvakuum			133.3	133.5	2958	2955	3183	3708	1	134.095	135.1	0.424988	1.00534	0.2	306	0.664887	0.787506	1.7	0.664887
[C_1_4944]C_1_4944	1	4944	13:21:50	00:00:10		Nachvakuum			133.3	133.4	2949	2942	3177	3685	1	134.016	135.1	0.425139	1.08406	0.2	305	0.638647	0.78743	1.69444	0.638647
[C_1_4945]C_1_4945	1	4945	15:32:20	00:00:10		Nachvakuum			132.1	132.7	2869	2860	3176	3697	1	134.016	135	0.425074	0.984058	0.2	306	0.671981	0.787463	1.7	0.671981
[C_1_4947]C_1_4947	1	4947	10:03:15	00:00:10		Nachvakuum			133.2	133.4	2947	2956	3193	3698	1	134.072	135.1	0.413882	1.02782	0.2	307	0.657395	0.793059	1.70556	0.657395
[C_1_4948]C_1_4948	1	4948	11:17:54	00:00:10		Nachvakuum			133.5	133.7	2969	2983	3185	3708	1	134.05	135.1	0.413882	1.0503	0.2	306	0.649899	0.793059	1.7	0.649899
[C_1_4949]C_1_4949	1	4949	15:18:44	00:00:10		Nachvakuum			133.1	133.4	2937	2955	3178	3689	1	134.1	135.1	0.425139	1	0.2	304	0.666667	0.78743	1.68889	0.666667
[C_1_4950]C_1_4950	1	4950	17:02:50	00:00:11		Nachvakuum			133.3	133.5	2956	2951	3195	3696	1	134.1	135.1	0.436097	1	0.2	306	0.666667	0.781952	1.7	0.666667
[C_1_4952]C_1_4952	1	4952	09:44:27	00:00:10		Nachvakuum			133.3	133.5	2959	2956	3172	3657	1	134.061	135.1	0.424988	1.03906	0.2	307	0.653647	0.787506	1.70556	0.653647
[C_1_4953]C_1_4953	1	4953	12:58:44	00:00:10		Nachvakuum			133.1	133.3	2937	2940	3172	3611	1	134.1	135.1	0.413882	1	0.2	307	0.666667	0.793059	1.70556	0.666667
[C_1_4956]C_1_4956	1	4956	10:07:29	00:00:10		Nachvakuum			133.3	133.4	2947	2946	3196	3574	1	134.016	135.1	0.424988	1.08406	0.2	305	0.638647	0.787506	1.69444	0.638647
[C_1_4957]C_1_4957	1	4957	13:07:21	00:00:10		Nachvakuum			133.2	133.3	2942	2938	3211	3666	1	134.083	135	0.413882	0.916576	0.2	306	0.694475	0.793059	1.7	0.694475
[C_1_4958]C_1_4958	1	4958	14:19:21	00:00:10		Nachvakuum			133.2	133.3	2937	2940	3230	3596	1	134.027	135.1	0.424988	1.0728	0.2	303	0.642399	0.787506	1.68333	0.642399
[C_1_4960]C_1_4960	1	4960	10:27:57	00:00:10		Nachvakuum			132.1	133	2871	2876	3179	3692	1	134.072	135	0.424988	0.927815	0.2	305	0.690728	0.787506	1.69444	0.690728
[C_1_4961]C_1_4961	1	4961	11:57:31	00:00:10		Nachvakuum			132.1	133.3	2870	2907	3183	3692	1	134.1	135.1	0.436222	1	0.2	306	0.666667	0.781889	1.7	0.666667
[C_1_4962]C_1_4962	1	4962	13:33:56	00:00:10		Nachvakuum			133.6	133.7	2965	2967	3204	3667	1	134.061	135.3	0.558396	1.23906	0.1	311	0.586981	0.720802	1.72778	0.586981
[C_1_4963]C_1_4963	1	4963	14:45:52	00:00:10		Nachvakuum			133.3	133.5	2947	2950	3179	3581	1	134.3	135.2	0.491679	0.9	0.2	302	0.7	0.754161	1.67778	0.7
[C_1_4964]C_1_4964	1	4964	16:09:32	00:00:10		Nachvakuum			133.5	133.6	2957	2960	3174	3641	1	134.24	135.2	0.524988	0.959537	0.1	303	0.680154	0.737506	1.68333	0.680154
[C_1_4966]C_1_4966	1	4966	10:00:15	00:00:10		Nachvakuum			133.2	133.4	2945	2945	3177	3590	1	134.005	135.1	0.502779	1.09532	0.2	305	0.634895	0.748611	1.69444	0.634895
[C_1_4967]C_1_4967	1	4967	13:04:26	00:00:10		Nachvakuum			133.5	133.5	2954	2955	3185	3708	1	134.3	135.2	0.525139	0.9	0.2	302	0.7	0.73743	1.67778	0.7
[C_1_4968]C_1_4968	1	4968	16:05:50	00:00:10		Nachvakuum			133.5	133.6	2961	2961	3189	3561	1	134.184	135.1	0.513882	0.915555	0.2	305	0.694815	0.743059	1.69444	0.694815
[C_1_4970]C_1_4970	1	4970	09:59:38	00:00:10		Nachvakuum			133.3	133.4	2952	2946	3177	3734	1	134.038	135.1	0.424988	1.06155	0.2	304	0.646149	0.787506	1.68889	0.646149
[C_1_4971]C_1_4971	1	4971	12:01:57	00:00:10		Nachvakuum			133.1	133.3	2937	2935	3174	3706	1	134.095	135.2	0.491679	1.10534	0.2	306	0.631554	0.754161	1.7	0.631554
[C_1_4972]C_1_4972	1	4972	16:10:07	00:00:10		Nachvakuum			133.3	133.5	2955	2951	3176	3612	1	134.016	135.1	0.458396	1.08406	0.2	306	0.638647	0.770802	1.7	0.638647
[C_1_4974]C_1_4974	1	4974	10:07:30	00:00:10		Nachvakuum			133.3	133.6	2962	2961	3172	3633	1	134.1	135	0.413882	0.9	0.2	307	0.7	0.793059	1.70556	0.7
[C_1_4975]C_1_4975	1	4975	11:27:49	00:00:10		Nachvakuum			133	133.2	2922	2930	3193	3594	1	134.128	135.1	0.413882	0.971648	0.2	304	0.676117	0.793059	1.68889	0.676117
[C_1_4976]C_1_4976	1	4976	12:56:48	00:00:10		Nachvakuum			133.2	133.5	2946	2961	3181	3676	1	134.095	135.1	0.424988	1.00534	0.2	306	0.664887	0.787506	1.7	0.664887
[C_1_4977]C_1_4977	1	4977	16:06:09	00:00:11		Nachvakuum			133.5	133.7	2968	2966	3175	3659	1	134.072	135.1	0.458396	1.02782	0.2	306	0.657395	0.770802	1.7	0.657395
[C_1_4979]C_1_4979	1	4979	09:09:50	00:00:10		Nachvakuum			133.5	133.7	2977	2973	3188	3674	1	134.038	135	0.413882	0.961552	0.2	307	0.679483	0.793059	1.70556	0.679483
[C_1_4980]C_1_4980	1	4980	10:18:20	00:00:10		Nachvakuum			133.6	133.7	2976	2981	3178	3703	1	134.1	135	0.424988	0.9	0.2	307	0.7	0.787506	1.70556	0.7
[C_1_4981]C_1_4981	1	4981	13:03:02	00:00:10		Nachvakuum			133.2	133.4	2940	2938	3186	3711	1	134.1	135.1	0.402983	1	0.2	307	0.666667	0.798509	1.70556	0.666667
[C_1_4982]C_1_4982	1	4982	14:32:19	00:00:10		Nachvakuum			133.3	133.5	2959	2960	3186	3706	1	134.1	135.1	0.436222	1	0.2	307	0.666667	0.781889	1.70556	0.666667
[C_1_4985]C_1_4985	1	4985	10:24:56	00:00:10		Nachvakuum			133.5	133.7	2973	2970	3183	3663	1	134.061	135	0.424988	0.939058	0.2	308	0.686981	0.787506	1.71111	0.686981
[C_1_4986]C_1_4986	1	4986	13:23:18	00:00:10		Nachvakuum			133.1	133.2	2937	2931	3175	3694	1	134.4	135.1	0.424988	0.7	0.2	306	0.766667	0.787506	1.7	0.766667
[C_1_4987]C_1_4987	1	4987	16:11:10	00:00:10		Nachvakuum			133.6	133.7	2978	2975	3185	3617	1	134.1	135	0.391679	0.9	0.2	306	0.7	0.804161	1.7	0.7
[C_1_4989]C_1_4989	1	4989	09:51:14	00:00:10		Nachvakuum			132.2	132.9	2869	2857	3179	3698	1	134.05	135	0.413882	0.950303	0.2	305	0.683232	0.793059	1.69444	0.683232
[C_1_4990]C_1_4990	1	4990	11:46:24	00:00:10		Nachvakuum			133.3	133.6	2962	2970	3175	3695	1	134.4	135	0.424988	0.6	0.2	305	0.8	0.787506	1.69444	0.787506
[C_1_4991]C_1_4991	1	4991	14:26:03	00:00:11		Nachvakuum			133.5	133.6	2968	2960	3177	3721	1	134.005	135.1	0.413882	1.09532	0.2	305	0.634895	0.793059	1.69444	0.634895
[C_1_4992]C_1_4992	1	4992	15:40:37	00:00:11		Nachvakuum			133.5	133.5	2957	2956	3193	3692	1	134.1	135.1	0.425139	1	0.2	306	0.666667	0.78743	1.7	0.666667
[C_1_4993]C_1_4993	1	4993	17:20:45	00:00:10		Nachvakuum			133.3	133.4	2947	2942	3172	3679	1	134.2	135.1	0.424988	0.9	0.1	306	0.7	0.787506	1.7	0.7
[C_1_4995]C_1_4995	1	4995	10:11:00	00:00:10		Nachvakuum			133.6	133.7	2975	2976	3178	3713	1	134.016	135.1	0.458396	1.08406	0.1	305	0.638647	0.770802	1.69444	0.638647
[C_1_4996]C_1_4996	1	4996	12:47:49	00:00:10		Nachvakuum			133.3	133.4	2942	2943	3189	3672	1	134.2	135.2	0.436097	1	0.1	306	0.666667	0.781952	1.7	0.666667
[C_1_4997]C_1_4997	1	4997	16:20:22	00:00:10		Nachvakuum			132.3	132.8	2871	2870	3183	3685	1	134.005	135.1	0.436222	1.09532	0.1	305	0.634895	0.781889	1.69444	0.634895
[C_1_4999]C_1_4999	1	4999	09:35:08	00:00:10		Nachvakuum			133.3	133.4	2950	2945	3183	3614	1	134.005	135.1	0.424988	1.09532	0.2	308	0.634895	0.787506	1.71111	0.634895
[C_1_5000]C_1_5000	1	5000	11:44:04	00:00:10		Nachvakuum			133.2	133.3	2939	2936	3179	3615	1	134.1	135.1	0.424988	1	0.1	307	0.666667	0.787506	1.70556	0.666667
[C_1_5001]C_1_5001	1	5001	14:43:18	00:00:10		Nachvakuum			133.2	133.3	2943	2940	3181	3698	1	134.072	135.1	0.424988	1.02782	0.2	305	0.657395	0.787506	1.69444	0.657395
[C_1_5002]C_1_5002	1	5002	16:16:22	00:00:10		Nachvakuum			133.3	133.5	2958	2956	3174	3623	1	134.1	135.1	0.413882	1	0.2	307	0.666667	0.793059	1.70556	0.666667
[C_1_5004]C_1_5004	1	5004	10:09:44	00:00:10		Nachvakuum			133.2	133.4	2943	2943	3192	3708	1	134.1	135.1	0.436097	1	0.2	306	0.666667	0.781952	1.7	0.666667
[C_1_5005]C_1_5005	1	5005	12:49:03	00:00:10		Nachvakuum			133	133.1	2921	2920	3185	3643	1	134.285	135.1	0.424988	0.814777	0.2	305	0.728408	0.787506	1.69444	0.728408
[C_1_5006]C_1_5006	1	5006	14:23:49	00:00:10		Nachvakuum			133.2	133.4	2941	2942	3184	3573	1	134.4	135.1	0.391679	0.7	0.1	306	0.766667	0.804161	1.7	0.766667
[C_1_5007]C_1_5007	1	5007	15:30:22	00:00:10		Nachvakuum			133.3	133.4	2952	2947	3196	3600	1	134.083	135.1	0.424988	1.01658	0.1	305	0.661141	0.787506	1.69444	0.661141
[C_1_5010]C_1_5010	1	5010	11:21:56	00:00:10		Nachvakuum			133.3	133.4	2954	2946	3177	3734	1	134.2	135.1	0.480562	0.9	0.2	306	0.7	0.759719	1.7	0.7
[C_1_5011]C_1_5011	1	5011	12:45:59	00:00:10		Nachvakuum			133.1	133.2	2932	2926	3175	3723	1	134.005	135.1	0.447209	1.09532	0.2	305	0.634895	0.776396	1.69444	0.634895
[C_1_5013]C_1_5013	1	5013	10:13:20	00:00:10		Nachvakuum			132.5	133	2890	2881	3175	3707	1	134.016	135	0.380582	0.984058	0.2	308	0.671981	0.809709	1.71111	0.671981
[C_1_5014]C_1_5014	1	5014	11:46:56	00:00:10		Nachvakuum			133.1	133.2	2933	2931	3178	3679	1	134.05	135.1	0.424988	1.0503	0.2	308	0.649899	0.787506	1.71111	0.649899
[C_1_5015]C_1_5015	1	5015	15:09:59	00:00:10		Nachvakuum			133.3	133.5	2959	2957	3185	3665	1	134.1	135.1	0.424988	1	0.2	307	0.666667	0.787506	1.70556	0.666667
[C_1_5016]C_1_5016	1	5016	16:42:55	00:00:10		Nachvakuum			133.6	133.7	2974	2977	3175	3630	1	134.1	135.1	0.424988	1	0.2	307	0.666667	0.787506	1.70556	0.666667
[C_1_5018]C_1_5018	1	5018	10:22:15	00:00:10		Nachvakuum			133.3	133.5	2955	2957	3188	3590	1	134.027	135.1	0.402779	1.0728	0.1	305	0.642399	0.798611	1.69444	0.642399
[C_1_5019]C_1_5019	1	5019	12:03:56	00:00:10		Nachvakuum			133.3	133.6	2954	2961	3183	3738	1	134.061	135.2	0.547307	1.13906	0.1	305	0.620314	0.726346	1.69444	0.620314
[C_1_5020]C_1_5020	1	5020	14:22:54	00:00:11		Nachvakuum			133.3	133.4	2949	2942	3172	3689	1	134.184	135.2	0.547209	1.01556	0	302	0.661482	0.726396	1.67778	0.661482
[C_1_5021]C_1_5021	1	5021	16:09:37	00:00:11		Nachvakuum			133.6	133.6	2965	2960	3179	3628	1	134.1	135.2	0.524988	1.1	0.1	304	0.633333	0.737506	1.68889	0.633333
[C_1_5023]C_1_5023	1	5023	09:44:36	00:00:10		Nachvakuum			133.2	133.4	2941	2942	3188	3627	1	134.05	135.1	0.436097	1.0503	0.2	305	0.649899	0.781952	1.69444	0.649899
[C_1_5024]C_1_5024	1	5024	11:12:07	00:00:10		Nachvakuum			133	133.2	2923	2930	3225	3669	1	134.005	135.1	0.424988	1.09532	0.2	306	0.634895	0.787506	1.7	0.634895
[C_1_5025]C_1_5025	1	5025	14:25:38	00:00:10		Nachvakuum			133	133.3	2924	2938	3186	3625	1	134.027	135.1	0.436097	1.0728	0.2	305	0.642399	0.781952	1.69444	0.642399
[C_1_5026]C_1_5026	1	5026	15:51:49	00:00:11		Nachvakuum			133.6	133.6	2971	2973	3177	3594	1	134.05	135.1	0.425139	1.0503	0.1	305	0.649899	0.78743	1.69444	0.649899
[C_1_5028]C_1_5028	1	5028	09:41:49	00:00:10		Nachvakuum			133.3	133.4	2954	2951	3183	3727	1	134.1	135.1	0.480582	1	0.1	307	0.666667	0.759709	1.70556	0.666667
[C_1_5029]C_1_5029	1	5029	11:22:55	00:00:10		Nachvakuum			133.1	133.3	2936	2933	3185	3693	1	134.095	135.2	0.524988	1.10534	0.2	303	0.631554	0.737506	1.68333	0.631554
[C_1_5030]C_1_5030	1	5030	12:52:30	00:00:10		Nachvakuum			133.3	133.4	2951	2955	3220	3649	1	134.1	135.2	0.513882	1.1	0.1	306	0.633333	0.743059	1.7	0.633333
[C_1_5031]C_1_5031	1	5031	14:58:08	00:00:10		Nachvakuum			133.7	133.8	2984	2983	3184	3711	1	134.1	135.2	0.513882	1.1	0.1	307	0.633333	0.743059	1.70556	0.633333
[C_1_5032]C_1_5032	1	5032	16:47:44	00:00:10		Nachvakuum			133.3	133.4	2947	2942	3179	3694	1	134.1	135.1	0.425139	1	0.1	305	0.666667	0.78743	1.69444	0.666667
[C_1_5034]C_1_5034	1	5034	11:08:59	00:00:10		Nachvakuum			133.3	133.4	2959	2955	3174	3602	1	134.1	135.1	0.502779	1	0.1	304	0.666667	0.748611	1.68889	0.666667
[C_1_5035]C_1_5035	1	5035	12:13:57	00:00:10		Nachvakuum			133.5	133.5	2957	2957	3183	3710	1	134.072	135.1	0.425139	1.02782	0.1	306	0.657395	0.78743	1.7	0.657395
[C_1_5036]C_1_5036	1	5036	14:22:13	00:00:10		Nachvakuum			133.3	133.4	2950	2953	3185	3710	1	134.05	135.2	0.513882	1.1503	0.1	304	0.616566	0.743059	1.68889	0.616566
[C_1_5037]C_1_5037	1	5037	15:44:01	00:00:10		Nachvakuum			133.6	133.6	2971	2973	3186	3725	1	134.05	135.2	0.480582	1.1503	0.1	305	0.616566	0.759709	1.69444	0.616566
[C_1_5039]C_1_5039	1	5039	10:14:54	00:00:11		Nachvakuum			133.5	133.5	2962	2955	3179	3686	1	134.083	135.2	0.524988	1.11658	0.1	303	0.627808	0.737506	1.68333	0.627808
[C_1_5040]C_1_5040	1	5040	12:47:15	00:00:11		Nachvakuum			133.5	133.4	2954	2948	3175	3699	1	134.1	135.2	0.547307	1.1	0.1	304	0.633333	0.726346	1.68889	0.633333
[C_1_5043]C_1_5043	1	5043	09:54:03	00:00:10		Nachvakuum			133.2	133.4	2947	2948	3172	3637	1	134.027	135.1	0.491679	1.0728	0.2	306	0.642399	0.754161	1.7	0.642399
[C_1_5044]C_1_5044	1	5044	11:47:02	00:00:10		Nachvakuum			133.3	133.6	2948	2966	3187	3718	1	134.2	135.2	0.480582	1	0.1	303	0.666667	0.759709	1.68333	0.666667
[C_1_5045]C_1_5045	1	5045	16:02:39	00:00:10		Nachvakuum			133.3	133.4	2941	2942	3174	3713	1	134.1	135.2	0.513882	1.1	0	304	0.633333	0.743059	1.68889	0.633333
[C_1_5047]C_1_5047	1	5047	09:54:06	00:00:10		Nachvakuum			133.5	133.6	2956	2963	3174	3720	1	134.1	135.2	0.513882	1.1	0.1	303	0.633333	0.743059	1.68333	0.633333
[C_1_5048]C_1_5048	1	5048	11:32:47	00:00:10		Nachvakuum			133.2	133.4	2931	2950	3186	3690	1	134.196	135.2	0.524988	1.00435	0.1	301	0.665218	0.737506	1.67222	0.665218
[C_1_5049]C_1_5049	1	5049	14:50:29	00:00:10		Nachvakuum			133.5	133.4	2950	2950	3184	3712	1	134.05	135.2	0.536222	1.1503	0.1	302	0.616566	0.731889	1.67778	0.616566
[C_1_5050]C_1_5050	1	5050	16:26:18	00:00:10		Nachvakuum			133.5	133.4	2941	2942	3174	3709	1	134.1	135.3	0.547307	1.2	0.1	310	0.6	0.726346	1.72222	0.6
[C_1_5052]C_1_5052	1	5052	10:02:34	00:00:10		Nachvakuum			133.7	133.7	2977	2976	3174	3705	1	134.3	135.2	0.513882	0.9	0.1	304	0.7	0.743059	1.68889	0.7
[C_1_5053]C_1_5053	1	5053	11:12:23	00:00:10		Nachvakuum			133.5	133.4	2952	2953	3179	3673	1	134.005	135.3	0.625139	1.29532	0	302	0.568228	0.68743	1.67778	0.568228
[C_1_5054]C_1_5054	1	5054	16:13:12	00:00:11		Nachvakuum			133.5	133.5	2956	2955	3183	3669	1	134.05	135.2	0.624988	1.1503	0.1	302	0.616566	0.687506	1.67778	0.616566
[C_1_5056]C_1_5056	1	5056	10:01:54	00:00:10		Nachvakuum			133.1	133.3	2927	2933	3182	3685	1	134.072	135.2	0.536222	1.12782	0.1	305	0.624062	0.731889	1.69444	0.624062
[C_1_5057]C_1_5057	1	5057	11:27:17	00:00:10		Nachvakuum			133.2	133.5	2931	2951	3184	3718	1	134.2	135.3	0.624988	1.1	0	302	0.633333	0.687506	1.67778	0.633333
[C_1_5058]C_1_5058	1	5058	14:40:41	00:00:11		Nachvakuum			133.5	133.4	2945	2942	3193	3704	1	134.1	135.3	0.625139	1.2	0.1	311	0.6	0.68743	1.72778	0.6
[C_1_5059]C_1_5059	1	5059	17:26:15	00:00:10		Nachvakuum			133.3	133.3	2935	2930	3211	3718	1	134.095	135.3	0.580582	1.20534	0.1	303	0.59822	0.709709	1.68333	0.59822
[C_1_5061]C_1_5061	1	5061	09:44:02	00:00:10		Nachvakuum			133.3	133.4	2951	2946	3175	3715	1	134.106	135.1	0.436222	0.994106	0.2	306	0.668631	0.781889	1.7	0.668631
[C_1_5062]C_1_5062	1	5062	12:27:31	00:00:10		Nachvakuum			133.2	133.3	2939	2935	3172	3601	1	134.072	135.3	0.536583	1.22782	0.2	303	0.590728	0.731709	1.68333	0.590728
[C_1_5063]C_1_5063	1	5063	14:27:41	00:00:10		Nachvakuum			133.6	133.5	2956	2955	3174	3699	1	134.2	135.3	0.580582	1.1	0.1	311	0.633333	0.709709	1.72778	0.633333
[C_1_5064]C_1_5064	1	5064	15:51:46	00:00:10		Nachvakuum			133.6	133.5	2963	2962	3176	3582	1	134.1	135.2	0.524988	1.1	0	305	0.633333	0.737506	1.69444	0.633333
[C_1_5066]C_1_5066	1	5066	09:28:10	00:00:10		Nachvakuum			133.2	133.5	2937	2955	3209	3725	1	134.016	135.1	0.491679	1.08406	0.2	305	0.638647	0.754161	1.69444	0.638647
[C_1_5068]C_1_5068	1	5068	12:17:10	00:00:11		Nachvakuum			133.3	133.3	2946	2940	3177	3719	1	134.005	135.1	0.524988	1.09532	0.1	305	0.634895	0.737506	1.69444	0.634895
[C_1_5070]C_1_5070	1	5070	10:46:29	00:00:10		Nachvakuum			133.3	133.4	2958	2950	3195	3617	1	134.1	135.1	0.480582	1	0.1	304	0.666667	0.759709	1.68889	0.666667
[C_1_5071]C_1_5071	1	5071	13:01:19	00:00:10		Nachvakuum			133.5	133.4	2955	2950	3173	3639	1	134.095	135.2	0.547209	1.10534	0.1	311	0.631554	0.726396	1.72778	0.631554
[C_1_5072]C_1_5072	1	5072	14:46:51	00:00:10		Nachvakuum			133.6	133.5	2964	2963	3177	3678	1	134.1	135.2	0.524988	1.1	0	312	0.633333	0.737506	1.73333	0.633333
[C_1_5073]C_1_5073	1	5073	15:57:03	00:00:10		Nachvakuum			133.5	133.6	2963	2963	3179	3717	1	134.027	135.2	0.480582	1.1728	0.1	305	0.609066	0.759709	1.69444	0.609066
[C_1_5074]C_1_5074	1	5074	17:26:57	00:00:10		Nachvakuum			133.2	133.4	2946	2948	3173	3723	1	134.1	135.2	0.524988	1.1	0.1	303	0.633333	0.737506	1.68333	0.633333
[C_1_5076]C_1_5076	1	5076	10:14:19	00:00:10		Nachvakuum			133.3	133.4	2952	2952	3172	3713	1	134.1	135.1	0.413882	1	0.2	304	0.666667	0.793059	1.68889	0.666667
[C_1_5077]C_1_5077	1	5077	11:39:11	00:00:10		Nachvakuum			133.5	133.5	2953	2953	3172	3657	1	134.016	135.2	0.524988	1.18406	0.1	303	0.605314	0.737506	1.68333	0.605314
[C_1_5078]C_1_5078	1	5078	14:58:48	00:00:10		Nachvakuum			133.3	133.4	2943	2952	3177	3686	1	134.2	135.2	0.580582	1	0.1	303	0.666667	0.709709	1.68333	0.666667
[C_1_5079]C_1_5079	1	5079	16:11:55	00:00:10		Nachvakuum			132.7	133	2888	2888	3179	3639	1	134.072	135.2	0.513882	1.12782	0.1	302	0.624062	0.743059	1.67778	0.624062
[C_1_5081]C_1_5081	1	5081	10:10:22	00:00:10		Nachvakuum			133.1	133.2	2933	2933	3189	3692	1	134.005	135.2	0.514059	1.19532	0.1	304	0.601561	0.74297	1.68889	0.601561
[C_1_5082]C_1_5082	1	5082	11:35:52	00:00:10		Nachvakuum			133.6	133.6	2965	2968	3190	3705	1	134.072	135.2	0.536222	1.12782	0.1	304	0.624062	0.731889	1.68889	0.624062
[C_1_5083]C_1_5083	1	5083	15:01:27	00:00:10		Nachvakuum			133.3	133.3	2937	2941	3174	3626	1	134.095	135.3	0.591679	1.20534	0	303	0.59822	0.704161	1.68333	0.59822
[C_1_5084]C_1_5084	1	5084	16:20:39	00:00:10		Nachvakuum			133.6	133.7	2967	2973	3185	3694	1	134.072	135.3	0.624988	1.22782	0.1	303	0.590728	0.687506	1.68333	0.590728
[C_1_5086]C_1_5086	1	5086	09:49:30	00:00:10		Nachvakuum			133.7	133.6	2970	2970	3183	3721	1	134.1	135.3	0.636222	1.2	0.1	303	0.6	0.681889	1.68333	0.6
[C_1_5087]C_1_5087	1	5087	11:28:14	00:00:10		Nachvakuum			133.7	133.7	2978	2983	3192	3693	1	134.005	135.3	0.624988	1.29532	0.1	302	0.568228	0.687506	1.67778	0.568228
[C_1_5088]C_1_5088	1	5088	13:26:22	00:00:10		Nachvakuum			133.2	133.2	2929	2933	3177	3586	1	134.2	135.2	0.525139	1	0.1	303	0.666667	0.73743	1.68333	0.666667
[C_1_5089]C_1_5089	1	5089	15:59:21	00:00:10		Nachvakuum			132.2	132.9	2863	2868	3172	3695	1	134.061	135.2	0.513882	1.13906	0	304	0.620314	0.743059	1.68889	0.620314
[C_1_5091]C_1_5091	1	5091	09:56:29	00:00:10		Nachvakuum			133.7	133.5	2968	2965	3228	3645	1	134.027	135.3	0.724988	1.2728	0.1	311	0.575732	0.637506	1.72778	0.575732
[C_1_5092]C_1_5092	1	5092	11:44:30	00:00:10		Nachvakuum			133.6	133.5	2956	2955	3183	3720	1	134.1	135.3	0.647307	1.2	0.1	303	0.6	0.676346	1.68333	0.6
[C_1_5093]C_1_5093	1	5093	14:27:54	00:00:10		Nachvakuum			133.6	133.4	2954	2948	3185	3711	1	134.1	135.4	0.713882	1.3	0.1	311	0.566667	0.643059	1.72778	0.566667
[C_1_5094]C_1_5094	1	5094	15:47:00	00:00:10		Nachvakuum			133.5	133.4	2954	2950	3201	3610	1	134	135.3	0.647307	1.3	0.1	309	0.566667	0.676346	1.71667	0.566667
[C_1_5097]C_1_5097	1	5097	10:15:39	00:00:10		Nachvakuum			133.5	133.4	2957	2955	3172	3722	1	134.1	135.1	0.469487	1	0.1	306	0.666667	0.765256	1.7	0.666667
[C_1_5098]C_1_5098	1	5098	11:52:39	00:00:10		Nachvakuum			133.3	133.5	2957	2958	3175	3701	1	134.1	135.1	0.436222	1	0.1	306	0.666667	0.781889	1.7	0.666667
[C_1_5099]C_1_5099	1	5099	15:21:31	00:00:10		Nachvakuum			133.6	133.5	2967	2965	3181	3619	1	134.027	135.1	0.502779	1.0728	0.1	305	0.642399	0.748611	1.69444	0.642399
[C_1_5101]C_1_5101	1	5101	10:15:26	00:00:10		Nachvakuum			133.1	133.5	2939	2960	3175	3548	1	134.083	135.1	0.491679	1.01658	0.1	304	0.661141	0.754161	1.68889	0.661141
[C_1_5102]C_1_5102	1	5102	11:34:40	00:00:10		Nachvakuum			133.3	133.5	2957	2958	3177	3640	1	134.05	135.1	0.513882	1.0503	0.2	305	0.649899	0.743059	1.69444	0.649899
[C_1_5103]C_1_5103	1	5103	13:12:15	00:00:10		Nachvakuum			133.6	133.6	2963	2963	3177	3678	1	134.016	135.1	0.502779	1.08406	0.1	305	0.638647	0.748611	1.69444	0.638647
[C_1_5104]C_1_5104	1	5104	16:02:55	00:00:10		Nachvakuum			133.3	133.4	2947	2950	3186	3616	1	134.128	135.2	0.558396	1.07165	0.1	303	0.642784	0.720802	1.68333	0.642784
[C_1_5106]C_1_5106	1	5106	10:20:33	00:00:10		Nachvakuum			133.5	133.5	2963	2960	3178	3608	1	134.1	135.2	0.513882	1.1	0.1	303	0.633333	0.743059	1.68333	0.633333
[C_1_5107]C_1_5107	1	5107	11:47:39	00:00:10		Nachvakuum			133.1	133.1	2922	2921	3178	3714	1	134.005	135.2	0.480582	1.19532	0.1	305	0.601561	0.759709	1.69444	0.601561
[C_1_5108]C_1_5108	1	5108	13:31:00	00:00:10		Nachvakuum			133.2	133.3	2939	2941	3172	3717	1	134.1	135.1	0.480582	1	0.1	306	0.666667	0.759709	1.7	0.666667
[C_1_5109]C_1_5109	1	5109	14:31:55	00:00:10		Nachvakuum			133.3	133.3	2940	2945	3222	3684	1	134.027	135.2	0.502779	1.1728	0	305	0.609066	0.748611	1.69444	0.609066
[C_1_5110]C_1_5110	1	5110	15:47:59	00:00:10		Nachvakuum			133.6	133.6	2969	2973	3171	3745	1	134.072	135.1	0.447307	1.02782	0.1	306	0.657395	0.776346	1.7	0.657395
[C_1_5112]C_1_5112	1	5112	09:58:15	00:00:10		Nachvakuum			133.3	133.6	2955	2965	3197	3717	1	134.1	135.1	0.513882	1	0.1	305	0.666667	0.743059	1.69444	0.666667
[C_1_5113]C_1_5113	1	5113	11:44:20	00:00:10		Nachvakuum			133.2	133.5	2942	2957	3186	3731	1	134.3	135.2	0.480582	0.9	0.1	305	0.7	0.759709	1.69444	0.7
[C_1_5114]C_1_5114	1	5114	14:57:23	00:00:11		Nachvakuum			133.3	133.3	2941	2936	3191	3723	1	134.1	135.2	0.513882	1.1	0.1	304	0.633333	0.743059	1.68889	0.633333
[C_1_5115]C_1_5115	1	5115	16:44:22	00:00:10		Nachvakuum			133.5	133.4	2957	2951	3172	3718	1	134.016	135.2	0.514059	1.18406	0.1	305	0.605314	0.74297	1.69444	0.605314
[C_1_5117]C_1_5117	1	5117	09:49:23	00:00:10		Nachvakuum			133.3	133.3	2943	2937	3200	3619	1	134.05	135.2	0.502779	1.1503	0	306	0.616566	0.748611	1.7	0.616566
[C_1_5118]C_1_5118	1	5118	11:01:29	00:00:10		Nachvakuum			133.6	133.5	2960	2961	3195	3741	1	134.3	135.2	0.524988	0.9	0	305	0.7	0.737506	1.69444	0.7
[C_1_5119]C_1_5119	1	5119	13:14:36	00:00:10		Nachvakuum			133.5	133.3	2945	2941	3177	3728	1	134.095	135.3	0.624988	1.20534	0.1	303	0.59822	0.687506	1.68333	0.59822
[C_1_5120]C_1_5120	1	5120	15:23:12	00:00:10		Nachvakuum			133.6	133.4	2953	2947	3202	3699	1	134.005	135.3	0.680582	1.29532	0.2	302	0.568228	0.659709	1.67778	0.568228
[C_1_5123]C_1_5123	1	5123	11:14:21	00:00:10		Nachvakuum			133.5	133.4	2958	2950	3184	3767	1	134.038	135.1	0.458396	1.06155	0	305	0.646149	0.770802	1.69444	0.646149
[C_1_5125]C_1_5125	1	5125	12:34:24	00:00:10		Nachvakuum			133	133.1	2922	2913	3193	3640	1	134.5	135.1	0.424988	0.6	0.2	308	0.8	0.787506	1.71111	0.787506
[C_1_5126]C_1_5126	1	5126	15:18:30	00:00:10		Nachvakuum			133.6	133.7	2978	2976	3175	3713	1	134.061	135.1	0.325526	1.03906	0.1	308	0.653647	0.837237	1.71111	0.653647
[C_1_5127]C_1_5127	1	5127	16:39:58	00:00:10		Nachvakuum			133.3	133.3	2943	2941	3228	3592	1	134.1	135.1	0.436222	1	0.1	305	0.666667	0.781889	1.69444	0.666667
[C_1_5129]C_1_5129	1	5129	10:05:09	00:00:11		Nachvakuum			132.8	133.4	2926	2958	3185	3623	1	134.027	135	0.324988	0.972803	0.1	307	0.675732	0.837506	1.70556	0.675732
[C_1_5130]C_1_5130	1	5130	11:22:36	00:00:11		Nachvakuum			133.3	133.4	2954	2951	3178	3683	1	134.1	135	0.341511	0.9	0.2	306	0.7	0.829244	1.7	0.7
[C_1_5131]C_1_5131	1	5131	13:39:30	00:00:10		Nachvakuum			133.1	133.2	2934	2930	3174	3752	1	134.05	135.1	0.358396	1.0503	0.1	305	0.649899	0.820802	1.69444	0.649899
[C_1_5132]C_1_5132	1	5132	15:48:55	00:00:10		Nachvakuum			133.3	133.4	2949	2940	3177	3639	1	134.4	135.1	0.391679	0.7	0.1	305	0.766667	0.804161	1.69444	0.766667
[C_1_5134]C_1_5134	1	5134	10:29:33	00:00:10		Nachvakuum			133.3	133.4	2952	2952	3172	3734	1	134.005	135.1	0.425139	1.09532	0.1	306	0.634895	0.78743	1.7	0.634895
[C_1_5135]C_1_5135	1	5135	11:54:36	00:00:10		Nachvakuum			132.3	132.7	2868	2865	3180	3737	1	134.061	135.1	0.425139	1.03906	0.2	306	0.653647	0.78743	1.7	0.653647
[C_1_5136]C_1_5136	1	5136	13:38:15	00:00:10		Nachvakuum			133	133.3	2915	2937	3185	3565	1	134.016	135.2	0.480582	1.18406	0.1	305	0.605314	0.759709	1.69444	0.605314
[C_1_5137]C_1_5137	1	5137	16:01:03	00:00:10		Nachvakuum			133.2	133.4	2931	2957	3186	3724	1	134.05	135.2	0.513882	1.1503	0.1	303	0.616566	0.743059	1.68333	0.616566
[C_1_5139]C_1_5139	1	5139	09:42:59	00:00:10		Nachvakuum			133.6	133.6	2963	2960	3183	3771	1	134.016	135.2	0.514059	1.18406	0	305	0.605314	0.74297	1.69444	0.605314
[C_1_5140]C_1_5140	1	5140	12:17:43	00:00:10		Nachvakuum			133.6	133.6	2968	2965	3174	3730	1	134.2	135.2	0.447642	1	0.1	303	0.666667	0.776179	1.68333	0.666667
[C_1_5141]C_1_5141	1	5141	16:06:03	00:00:10		Nachvakuum			133.7	133.7	2977	2971	3230	3617	1	134.005	135.1	0.425139	1.09532	0.1	305	0.634895	0.78743	1.69444	0.634895
[C_1_5143]C_1_5143	1	5143	10:09:19	00:00:10		Nachvakuum			133.3	133.4	2953	2945	3179	3687	1	134.1	135.1	0.491679	1	0.1	306	0.666667	0.754161	1.7	0.666667
[C_1_5144]C_1_5144	1	5144	11:52:39	00:00:11		Nachvakuum			133.6	133.5	2962	2960	3177	3699	1	134.027	135.1	0.491679	1.0728	0.1	306	0.642399	0.754161	1.7	0.642399
[C_1_5145]C_1_5145	1	5145	13:31:16	00:00:10		Nachvakuum			133.5	133.4	2950	2952	3187	3628	1	134.196	135.2	0.447307	1.00435	0.1	302	0.665218	0.776346	1.67778	0.665218
[C_1_5146]C_1_5146	1	5146	15:07:46	00:00:10		Nachvakuum			133.3	133.3	2937	2940	3178	3742	1	134.005	135.2	0.524988	1.19532	0.1	305	0.601561	0.737506	1.69444	0.601561
[C_1_5147]C_1_5147	1	5147	16:59:52	00:00:11		Nachvakuum			133.3	133.4	2943	2943	3183	3762	1	134.2	135.2	0.536222	1	0.1	305	0.666667	0.731889	1.69444	0.666667
[C_1_5148]C_1_5148	1	5148	09:18:59	00:00:10		Nachvakuum			133.2	133.2	2935	2930	3186	3705	1	134.072	135.2	0.480582	1.12782	0.1	306	0.624062	0.759709	1.7	0.624062
[C_1_5150]C_1_5150	1	5150	10:23:41	00:00:10		Nachvakuum			133.1	133.2	2934	2927	3183	3704	1	134.1	135.1	0.380582	1	0.2	307	0.666667	0.809709	1.70556	0.666667
[C_1_5151]C_1_5151	1	5151	12:41:57	00:00:10		Nachvakuum			133.1	133.3	2924	2935	3172	3666	1	134.095	135.1	0.424988	1.00534	0.1	306	0.664887	0.787506	1.7	0.664887
[C_1_5154]C_1_5154	1	5154	10:09:54	00:00:10		Nachvakuum			133.6	133.6	2972	2971	3183	3734	1	134.083	135.1	0.447307	1.01658	0.1	306	0.661141	0.776346	1.7	0.661141
[C_1_5155]C_1_5155	1	5155	11:56:06	00:00:10		Nachvakuum			133.7	133.7	2976	2976	3191	3691	1	134.1	135.1	0.425139	1	0.1	304	0.666667	0.78743	1.68889	0.666667
[C_1_5156]C_1_5156	1	5156	15:03:35	00:00:10		Nachvakuum			133.5	133.6	2965	2966	3174	3624	1	134.05	135.1	0.369487	1.0503	0.1	306	0.649899	0.815256	1.7	0.649899
[C_1_5158]C_1_5158	1	5158	10:04:16	00:00:10		Nachvakuum			133.6	133.7	2962	2980	3190	3679	1	134.2	135.1	0.425139	0.9	0.1	303	0.7	0.78743	1.68333	0.7
[C_1_5159]C_1_5159	1	5159	12:54:25	00:00:11		Nachvakuum			133.3	133.4	2952	2951	3180	3738	1	134.072	135.1	0.447307	1.02782	0.1	303	0.657395	0.776346	1.68333	0.657395
[C_1_5160]C_1_5160	1	5160	15:47:22	00:00:10		Nachvakuum			133.5	133.5	2957	2953	3172	3789	1	134.072	135.1	0.491679	1.02782	0.1	302	0.657395	0.754161	1.67778	0.657395
[C_1_5162]C_1_5162	1	5162	10:18:12	00:00:11		Nachvakuum			133.5	133.4	2957	2956	3185	3774	1	134.027	135.1	0.436222	1.0728	0.1	306	0.642399	0.781889	1.7	0.642399
[C_1_5163]C_1_5163	1	5163	13:19:21	00:00:10		Nachvakuum			133.6	133.7	2970	2967	3172	3765	1	134.061	135.1	0.436222	1.03906	0.1	305	0.653647	0.781889	1.69444	0.653647
[C_1_5164]C_1_5164	1	5164	15:49:31	00:00:10		Nachvakuum			133.6	133.6	2967	2963	3174	3791	1	134.2	135.1	0.413882	0.9	0.1	303	0.7	0.793059	1.68333	0.7
[C_1_5166]C_1_5166	1	5166	10:17:57	00:00:10		Nachvakuum			133.5	133.7	2968	2975	3179	3646	1	134.061	135.1	0.425139	1.03906	0.1	306	0.653647	0.78743	1.7	0.653647
[C_1_5167]C_1_5167	1	5167	13:07:32	00:00:10		Nachvakuum			133.3	133.4	2942	2955	3187	3740	1	134.016	135.1	0.513882	1.08406	0.1	305	0.638647	0.743059	1.69444	0.638647
[C_1_5168]C_1_5168	1	5168	15:58:00	00:00:11		Nachvakuum			132.3	133.2	2881	2888	3198	3750	1	134.05	135.1	0.502779	1.0503	0.1	305	0.649899	0.748611	1.69444	0.649899
[C_1_5171]C_1_5171	1	5171	10:12:30	00:00:10		Nachvakuum			133.5	133.5	2958	2956	3172	3589	1	134.027	135.1	0.413882	1.0728	0.2	305	0.642399	0.793059	1.69444	0.642399
[C_1_5173]C_1_5173	1	5173	11:56:31	00:00:10		Nachvakuum			133.5	133.5	2957	2955	3185	3600	1	134.027	135.1	0.458396	1.0728	0.1	305	0.642399	0.770802	1.69444	0.642399
[C_1_5174]C_1_5174	1	5174	15:49:26	00:00:10		Nachvakuum			133.6	133.6	2973	2965	3177	3711	1	134.016	135.1	0.436222	1.08406	0.1	305	0.638647	0.781889	1.69444	0.638647
[C_1_5175]C_1_5175	1	5175	17:24:42	00:00:10		Nachvakuum			133.6	133.7	2973	2975	3232	3595	1	134.1	135.2	0.502779	1.1	0.1	304	0.633333	0.748611	1.68889	0.633333
[C_1_5177]C_1_5177	1	5177	10:02:30	00:00:10		Nachvakuum			133.5	133.4	2952	2948	3174	3738	1	134.038	135.1	0.491679	1.06155	0.1	305	0.646149	0.754161	1.69444	0.646149
[C_1_5178]C_1_5178	1	5178	11:48:20	00:00:10		Nachvakuum			133.5	133.4	2951	2948	3175	3721	1	134.1	135.2	0.513882	1.1	0	304	0.633333	0.743059	1.68889	0.633333
[C_1_5179]C_1_5179	1	5179	13:21:49	00:00:10		Nachvakuum			133.3	133.4	2946	2946	3175	3730	1	134.1	135.2	0.524988	1.1	0.1	304	0.633333	0.737506	1.68889	0.633333
[C_1_5180]C_1_5180	1	5180	15:29:45	00:00:10		Nachvakuum			133.5	133.3	2947	2943	3177	3725	1	134.1	135.2	0.624988	1.1	0.1	303	0.633333	0.687506	1.68333	0.633333
[C_1_5181]C_1_5181	1	5181	17:07:59	00:00:10		Nachvakuum			133.5	133.4	2949	2950	3205	3692	1	134.1	135.2	0.524988	1.1	0	302	0.633333	0.737506	1.67778	0.633333
[C_1_5183]C_1_5183	1	5183	10:28:16	00:00:10		Nachvakuum			133.7	133.6	2974	2968	3228	3616	1	134.05	135.2	0.536222	1.1503	0	311	0.616566	0.731889	1.72778	0.616566
[C_1_5184]C_1_5184	1	5184	11:49:07	00:00:10		Nachvakuum			133.3	133.2	2933	2930	3178	3709	1	134.05	135.3	0.536222	1.2503	0.1	302	0.583232	0.731889	1.67778	0.583232
[C_1_5185]C_1_5185	1	5185	14:23:38	00:00:10		Nachvakuum			133.6	133.4	2957	2953	3183	3750	1	134.1	135.3	0.580582	1.2	0.1	310	0.6	0.709709	1.72222	0.6
[C_1_5186]C_1_5186	1	5186	15:37:55	00:00:10		Nachvakuum			133.6	133.6	2967	2965	3177	3777	1	134.061	135.3	0.591679	1.23906	0	302	0.586981	0.704161	1.67778	0.586981
[C_1_5187]C_1_5187	1	5187	17:48:08	00:00:10		Nachvakuum			133.2	133.2	2934	2932	3187	3666	1	134.1	135.2	0.513882	1.1	0.1	303	0.633333	0.743059	1.68333	0.633333
[C_1_5189]C_1_5189	1	5189	09:23:38	00:00:10		Nachvakuum			133.2	133.4	2935	2950	3185	3765	1	134	135.3	0.669487	1.3	0.1	308	0.566667	0.665256	1.71111	0.566667
[C_1_5190]C_1_5190	1	5190	11:47:41	00:00:11		Nachvakuum			133.6	133.5	2957	2961	3194	3744	1	134.117	135.3	0.647307	1.18288	0.1	301	0.605708	0.676346	1.67222	0.605708
[C_1_5191]C_1_5191	1	5191	13:45:15	00:00:10		Nachvakuum			133.5	133.4	2943	2940	3183	3764	1	134.3	135.3	0.624988	1	0.1	302	0.666667	0.687506	1.67778	0.666667
[C_1_5192]C_1_5192	1	5192	15:19:47	00:00:10		Nachvakuum			133.6	133.5	2958	2960	3178	3745	1	134.095	135.3	0.591679	1.20534	0.1	301	0.59822	0.704161	1.67222	0.59822
[C_1_5193]C_1_5193	1	5193	16:55:50	00:00:10		Nachvakuum			133.6	133.4	2951	2950	3186	3746	1	134.016	135.5	0.858893	1.48406	0.1	307	0.505314	0.570553	1.70556	0.505314
[C_1_5195]C_1_5195	1	5195	09:45:20	00:00:10		Nachvakuum			133.5	133.3	2947	2943	3178	3734	1	134.016	135.3	0.613882	1.28406	0	310	0.571981	0.693059	1.72222	0.571981
[C_1_5196]C_1_5196	1	5196	10:55:56	00:00:11		Nachvakuum			133.6	133.5	2956	2956	3179	3592	1	134.1	135.3	0.613882	1.2	0	302	0.6	0.693059	1.67778	0.6
[C_1_5197]C_1_5197	1	5197	13:10:32	00:00:11		Nachvakuum			133.8	133.6	2972	2968	3174	3593	1	134.016	135.3	0.613882	1.28406	0.2	301	0.571981	0.693059	1.67222	0.571981
[C_1_5198]C_1_5198	1	5198	15:03:28	00:00:10		Nachvakuum			133.6	133.4	2955	2953	3175	3711	1	134.1	135.4	0.647307	1.3	0.2	309	0.566667	0.676346	1.71667	0.566667
[C_1_5199]C_1_5199	1	5199	16:21:33	00:00:10		Nachvakuum			133.7	133.5	2960	2965	3186	3712	1	134.1	135.3	0.625139	1.2	0.1	309	0.6	0.68743	1.71667	0.6
[C_1_5200]C_1_5200	1	5200	17:38:34	00:00:10		Nachvakuum			133.3	133.2	2928	2932	3175	3717	1	134.1	135.3	0.624988	1.2	0.1	310	0.6	0.687506	1.72222	0.6
[C_1_5203]C_1_5203	1	5203	11:06:49	00:00:10		Nachvakuum			133.7	133.4	2950	2946	3183	3703	1	134.24	135.5	0.836097	1.25954	0.3	305	0.580154	0.581952	1.69444	0.580154
[C_1_5205]C_1_5205	1	5205	09:40:12	00:00:10		Nachvakuum			133.5	133.5	2947	2960	3174	3587	1	134.1	135.3	0.680582	1.2	0.1	302	0.6	0.659709	1.67778	0.6
[C_1_5206]C_1_5206	1	5206	11:43:46	00:00:11		Nachvakuum			133.3	133.2	2929	2925	3185	3725	1	134.1	135.5	0.747307	1.4	0.3	310	0.533333	0.626346	1.72222	0.533333
[C_1_5207]C_1_5207	1	5207	14:51:20	00:00:10		Nachvakuum			133.7	133.4	2959	2956	3174	3694	1	134	135.4	0.736097	1.4	0.3	309	0.533333	0.631952	1.71667	0.533333
[C_1_5208]C_1_5208	1	5208	18:05:48	00:00:11		Nachvakuum			133.7	133.4	2955	2952	3174	3732	1	134.005	135.5	0.791679	1.49532	0.3	302	0.501561	0.604161	1.67778	0.501561
[C_1_5210]C_1_5210	1	5210	09:43:53	00:00:10		Nachvakuum			133.5	133.3	2940	2936	3183	3576	1	134.1	135.3	0.636222	1.2	0.1	310	0.6	0.681889	1.72222	0.6
[C_1_5211]C_1_5211	1	5211	10:48:51	00:00:10		Nachvakuum			133.6	133.4	2956	2951	3175	3727	1	134.1	135.3	0.636097	1.2	0	302	0.6	0.681952	1.67778	0.6
[C_1_5212]C_1_5212	1	5212	12:56:54	00:00:10		Nachvakuum			133.6	133.4	2954	2950	3173	3717	1	134.1	135.3	0.580582	1.2	0.2	311	0.6	0.709709	1.72778	0.6
[C_1_5213]C_1_5213	1	5213	15:45:46	00:00:10		Nachvakuum			133.6	133.4	2955	2951	3223	3647	1	134.497	135.3	0.625139	0.802812	0.2	307	0.732396	0.68743	1.70556	0.68743
[C_1_5215]C_1_5215	1	5215	10:13:38	00:00:10		Nachvakuum			133.6	133.4	2960	2956	3191	3667	1	134.1	135.2	0.524988	1.1	0.1	310	0.633333	0.737506	1.72222	0.633333
[C_1_5216]C_1_5216	1	5216	14:28:41	00:00:10		Nachvakuum			133.7	133.4	2947	2941	3183	3727	1	134.005	135.5	0.758396	1.49532	0.3	301	0.501561	0.620802	1.67222	0.501561
[C_1_5217]C_1_5217	1	5217	16:07:53	00:00:10		Nachvakuum			132.8	133.3	2888	2877	3172	3715	1	134.24	135.7	1.12507	1.45954	0.4	302	0.513488	0.437463	1.67778	0.437463
[C_1_5220]C_1_5220	1	5220	09:31:46	00:00:10		Nachvakuum			133.5	134.1	2949	2950	3172	3580	1	134.005	135.7	1.04721	1.69532	0.5	302	0.434895	0.476396	1.67778	0.434895
[C_1_5221]C_1_5221	1	5221	11:24:17	00:00:11		Nachvakuum			132.8	133.6	2889	2881	3179	3717	1	134.363	135.7	1.04731	1.33656	0.4	307	0.55448	0.476346	1.70556	0.476346
[C_1_5222]C_1_5222	1	5222	13:16:32	00:00:09		Nachvakuum			133.5	133.8	2926	2920	3192	3755	1	134.553	135.7	1.11388	1.14721	0.5	305	0.617597	0.443059	1.69444	0.443059
[C_1_5223]C_1_5223	1	5223	15:39:11	00:00:11		Nachvakuum			133.7	134.2	2959	2955	3174	3761	1	134.285	135.7	1.08058	1.41478	0.4	304	0.528408	0.459709	1.68889	0.459709
[C_1_5225]C_1_5225	1	5225	09:51:24	00:00:10		Nachvakuum			133.8	134.3	2971	2963	3192	3595	1	134.24	135.7	1.08056	1.45954	0.4	304	0.513488	0.459719	1.68889	0.459719
[C_1_5226]C_1_5226	1	5226	11:36:26	00:00:10		Nachvakuum			133.6	134	2939	2933	3175	3760	1	134.196	135.7	1.10278	1.50435	0.4	305	0.498551	0.448611	1.69444	0.448611
[C_1_5227]C_1_5227	1	5227	14:26:03	00:00:10		Nachvakuum			133.8	134.2	2957	2951	3216	3619	1	134.252	135.7	1.1361	1.44834	0.3	306	0.517219	0.431952	1.7	0.431952
[C_1_5230]C_1_5230	1	5230	09:36:29	00:00:10		Nachvakuum			133.3	134.2	2952	2957	3190	3729	1	134.162	135.7	1.1361	1.53798	0.8	304	0.487339	0.431952	1.68889	0.431952
[C_1_5231]C_1_5231	1	5231	12:36:47	00:00:10		Nachvakuum			133.2	134.2	2935	2952	3183	3709	1	134.296	135.7	1.12499	1.40359	0.8	311	0.532135	0.437506	1.72778	0.437506
[C_1_5232]C_1_5232	1	5232	14:07:32	00:00:10		Nachvakuum			133.2	134.3	2929	2961	3179	3713	1	134.005	135.7	1.1361	1.69532	0.8	301	0.434895	0.431952	1.67222	0.431952
[C_1_5234]C_1_5234	1	5234	09:19:53	00:00:10		Nachvakuum			133.6	134.2	2964	2960	3175	3730	1	134.128	135.7	1.08058	1.57165	0.8	303	0.476117	0.459709	1.68333	0.459709
[C_1_5235]C_1_5235	1	5235	10:43:36	00:00:10		Nachvakuum			133.5	134.1	2959	2956	3174	3761	1	134.218	135.7	1.06949	1.48194	0.8	304	0.506021	0.465256	1.68889	0.465256
[C_1_5236]C_1_5236	1	5236	14:05:44	00:00:10		Nachvakuum			133.7	134.3	2975	2973	3175	3717	1	134.162	135.7	1.01406	1.53798	0.7	310	0.487339	0.49297	1.72222	0.487339
[C_1_5238]C_1_5238	1	5238	09:21:24	00:00:10		Nachvakuum			133.5	134.1	2956	2950	3172	3711	1	134.263	135.7	1.09168	1.43715	0.8	312	0.52095	0.454161	1.73333	0.454161
[C_1_5239]C_1_5239	1	5239	12:37:47	00:00:10		Nachvakuum			133.3	134.1	2947	2941	3198	3686	1	134.196	135.7	1.08058	1.50435	0.7	304	0.498551	0.459709	1.68889	0.459709
[C_1_5240]C_1_5240	1	5240	15:31:52	00:00:10		Nachvakuum			133.5	134.2	2959	2960	3174	3701	1	134.14	135.7	1.08056	1.56042	0.7	303	0.479859	0.459719	1.68333	0.459719
[C_1_5241]C_1_5241	1	5241	16:59:43	00:00:10		Nachvakuum			133.3	134.1	2945	2948	3231	3658	1	134.005	135.7	1.10278	1.69532	0.7	306	0.434895	0.448611	1.7	0.434895
[C_1_5243]C_1_5243	1	5243	10:03:16	00:00:10		Nachvakuum			133.7	134.3	2971	2965	3172	3662	1	134.173	135.7	1.10278	1.52677	0.5	301	0.491077	0.448611	1.67222	0.448611
[C_1_5244]C_1_5244	1	5244	14:35:09	00:00:10		Nachvakuum			133.6	134.1	2957	2948	3190	3708	1	134.196	135.7	1.09169	1.50435	0.5	301	0.498551	0.454157	1.67222	0.454157
[C_1_5247]C_1_5247	1	5247	09:03:27	00:00:10		Nachvakuum			133.1	133.8	2926	2916	3183	3715	1	134.162	135.7	1.11388	1.53798	0.7	310	0.487339	0.443059	1.72222	0.443059
[C_1_5248]C_1_5248	1	5248	11:26:34	00:00:10		Nachvakuum			133.3	134	2947	2940	3175	3738	1	134.061	135.7	1.1361	1.63906	0.8	309	0.453647	0.431952	1.71667	0.431952
[C_1_5249]C_1_5249	1	5249	13:12:37	00:00:10		Nachvakuum			133.3	133.9	2939	2926	3176	3723	1	134.005	135.7	1.12507	1.69532	0.5	302	0.434895	0.437463	1.67778	0.434895
[C_1_5251]C_1_5251	1	5251	10:33:31	00:00:10		Nachvakuum			133.5	134.1	2959	2953	3172	3743	1	134.05	135.6	1.08056	1.5503	0.7	303	0.483232	0.459719	1.68333	0.459719
[C_1_5252]C_1_5252	1	5252	12:06:29	00:00:10		Nachvakuum			133.6	134.2	2959	2952	3192	3654	1	134.14	135.8	1.12499	1.66042	0.5	302	0.446526	0.437506	1.67778	0.437506
[C_1_5255]C_1_5255	1	5255	09:47:08	00:00:10		Nachvakuum			133.8	134.4	2978	2972	3175	3708	1	134.453	135.6	1.08056	1.14735	0.5	308	0.617551	0.459719	1.71111	0.459719
[C_1_5256]C_1_5256	1	5256	11:12:50	00:00:10		Nachvakuum			133.3	133.9	2936	2930	3175	3721	1	134.531	135.7	1.06944	1.16944	0.5	310	0.610186	0.465279	1.72222	0.465279
[C_1_5257]C_1_5257	1	5257	13:13:05	00:00:10		Nachvakuum			133.5	133.9	2941	2932	3177	3703	1	134.285	135.8	1.12499	1.51478	0.4	306	0.495074	0.437506	1.7	0.437506
[C_1_5258]C_1_5258	1	5258	16:48:08	00:00:10		Nachvakuum			133.6	133.9	2940	2935	3228	3622	1	134.386	135.8	1.09191	1.41424	0.4	305	0.528587	0.454046	1.69444	0.454046
[C_1_5260]C_1_5260	1	5260	09:39:14	00:00:10		Nachvakuum			133.6	134.1	2960	2953	3179	3697	1	134.519	135.7	1.0361	1.18056	0.5	306	0.606479	0.481952	1.7	0.481952
[C_1_5261]C_1_5261	1	5261	11:00:55	00:00:10		Nachvakuum			133.8	134.3	2967	2966	3187	3713	1	134.14	135.7	1.03622	1.56042	0.5	310	0.479859	0.481889	1.72222	0.479859
[C_1_5262]C_1_5262	1	5262	13:07:08	00:00:10		Nachvakuum			133.6	134	2945	2935	3181	3708	1	134.475	135.7	1.11388	1.22507	0.5	307	0.591642	0.443059	1.70556	0.443059
[C_1_5263]C_1_5263	1	5263	16:50:13	00:00:10		Nachvakuum			133.7	134.1	2955	2951	3176	3696	1	134.486	135.7	1.10278	1.21394	0.4	305	0.595353	0.448611	1.69444	0.448611
[C_1_5265]C_1_5265	1	5265	12:09:21	00:00:10		Nachvakuum			133.6	134.2	2967	2958	3223	3577	1	134.397	135.6	1.04721	1.20308	0.6	308	0.598972	0.476396	1.71111	0.476396
[C_1_5266]C_1_5266	1	5266	16:00:03	00:00:10		Nachvakuum			132.7	133.5	2880	2872	3175	3587	1	134.386	135.7	1.02499	1.31424	0.5	305	0.56192	0.487506	1.69444	0.487506
[C_1_5267]C_1_5267	1	5267	17:47:50	00:00:11		Nachvakuum			133.7	134.1	2957	2951	3172	3617	1	134.386	135.7	1.0584	1.31424	0.4	307	0.56192	0.470802	1.70556	0.470802
[C_1_5269]C_1_5269	1	5269	09:48:41	00:00:10		Nachvakuum			133.9	134.4	2978	2976	3185	3662	1	134.363	135.7	1.03622	1.33656	0.3	306	0.55448	0.481889	1.7	0.481889
[C_1_5270]C_1_5270	1	5270	11:33:48	00:00:10		Nachvakuum			134.1	134.4	2973	2973	3177	3610	1	134.464	135.7	1.01388	1.23621	0.2	309	0.58793	0.493059	1.71667	0.493059
[C_1_5271]C_1_5271	1	5271	15:32:41	00:00:10		Nachvakuum			133.7	134	2953	2943	3191	3674	1	134.519	135.6	1.04721	1.08056	0.3	309	0.639813	0.476396	1.71667	0.476396
[C_1_5273]C_1_5273	1	5273	10:09:08	00:00:10		Nachvakuum			133.6	134.1	2952	2946	3184	3683	1	134.016	135.7	1.06944	1.68406	0.4	306	0.438647	0.465279	1.7	0.438647
[C_1_5275]C_1_5275	1	5275	13:25:48	00:00:10		Nachvakuum			133.7	134.1	2960	2950	3181	3694	1	134.027	135.7	1.10281	1.6728	0.4	308	0.442399	0.448594	1.71111	0.442399
[C_1_5278]C_1_5278	1	5278	12:16:39	00:00:10		Nachvakuum			132.5	133.7	2873	2887	3181	3639	1	134.296	135.6	1.03621	1.30359	0.4	305	0.565469	0.481895	1.69444	0.481895
[C_1_5279]C_1_5279	1	5279	13:30:43	00:00:10		Nachvakuum			133.5	134	2954	2945	3179	3597	1	134.33	135.6	1.04721	1.27006	0.6	307	0.576645	0.476396	1.70556	0.476396
[C_1_5280]C_1_5280	1	5280	15:53:57	00:00:10		Nachvakuum			133.7	134.1	2963	2955	3174	3710	1	134.24	135.6	1.0361	1.35954	0.4	304	0.546821	0.481952	1.68889	0.481952
[C_1_5281]C_1_5281	1	5281	17:28:39	00:00:10		Nachvakuum			133.8	134.2	2968	2961	3198	3673	1	134.553	135.7	1.03622	1.14721	0.4	309	0.617597	0.481889	1.71667	0.481889
[C_1_5283]C_1_5283	1	5283	09:41:06	00:00:10		Nachvakuum			133.6	134	2950	2940	3175	3738	1	134.519	135.6	1.01388	1.08056	0.4	307	0.639813	0.493059	1.70556	0.493059
[C_1_5284]C_1_5284	1	5284	11:10:11	00:00:10		Nachvakuum			133.8	134.2	2968	2960	3194	3600	1	134.095	135.6	1.01388	1.50534	0.4	310	0.49822	0.493059	1.72222	0.493059
[C_1_5285]C_1_5285	1	5285	12:46:06	00:00:10		Nachvakuum			133.6	133.9	2941	2933	3186	3758	1	134.173	135.8	1.10278	1.62677	0.3	303	0.457744	0.448611	1.68333	0.448611
[C_1_5286]C_1_5286	1	5286	14:18:19	00:00:10		Nachvakuum			133.9	134	2946	2938	3185	3765	1	134.43	135.8	1.0584	1.36963	0.1	305	0.543456	0.470802	1.69444	0.470802
[C_1_5287]C_1_5287	1	5287	15:48:11	00:00:10		Nachvakuum			134.1	134.2	2968	2961	3184	3741	1	134.072	135.9	1.23622	1.82782	0.2	307	0.390728	0.381889	1.70556	0.381889
[C_1_5289]C_1_5289	1	5289	09:44:18	00:00:10		Nachvakuum			133.7	134	2946	2937	3186	3728	1	134.464	135.7	1.03622	1.23621	0.3	306	0.58793	0.481889	1.7	0.481889
[C_1_5290]C_1_5290	1	5290	11:18:33	00:00:10		Nachvakuum			133.9	134.1	2954	2947	3203	3722	1	134.24	135.9	1.22499	1.65954	0.1	307	0.446821	0.387506	1.70556	0.387506
[C_1_5291]C_1_5291	1	5291	12:31:38	00:00:10		Nachvakuum			133.8	134	2941	2937	3172	3745	1	134.095	135.9	1.22514	1.80534	0.1	306	0.39822	0.38743	1.7	0.38743
[C_1_5292]C_1_5292	1	5292	15:33:59	00:00:10		Nachvakuum			133.6	134	2941	2941	3186	3653	1	134.43	135.7	1.04721	1.26963	0.3	307	0.576789	0.476396	1.70556	0.476396
[C_1_5293]C_1_5293	1	5293	17:17:38	00:00:10		Nachvakuum			133.8	133.9	2939	2933	3192	3590	1	134.117	135.9	1.23622	1.78288	0.2	303	0.405708	0.381889	1.68333	0.381889
[C_1_5295]C_1_5295	1	5295	15:45:45	00:00:10		Nachvakuum			134.1	134.3	2976	2973	3186	3697	1	134.027	135.9	1.2728	1.8728	0.3	302	0.375732	0.363598	1.67778	0.363598
[C_1_5298]C_1_5298	1	5298	10:31:35	00:00:10		Nachvakuum			133.7	134.2	2962	2957	3181	3731	1	134.173	135.7	1.08056	1.52677	0.4	305	0.491077	0.459719	1.69444	0.459719
[C_1_5299]C_1_5299	1	5299	11:29:27	00:00:10		Nachvakuum			133.5	133.7	2925	2915	3175	3734	1	134.553	135.7	1.06949	1.14721	0.3	307	0.617597	0.465256	1.70556	0.465256
[C_1_5300]C_1_5300	1	5300	13:35:46	00:00:10		Nachvakuum			133.8	134	2933	2937	3181	3716	1	134.531	136	1.29168	1.46944	0.2	311	0.510186	0.354161	1.72778	0.354161
[C_1_5302]C_1_5302	1	5302	16:08:24	00:00:11		Nachvakuum			133.6	134.2	2969	2961	3184	3631	1	134.33	135.7	1.08058	1.37006	0.7	304	0.543312	0.459709	1.68889	0.459709
[C_1_5303]C_1_5303	1	5303	17:47:21	00:00:10		Nachvakuum			133.6	134.1	2956	2953	3186	3647	1	134.553	135.7	1.02514	1.14721	0.5	305	0.617597	0.48743	1.69444	0.48743
[C_1_5305]C_1_5305	1	5305	09:27:44	00:00:10		Nachvakuum			133.3	134.1	2943	2950	3188	3771	1	134.408	135.6	1.0361	1.19193	0.4	308	0.60269	0.481952	1.71111	0.481952
[C_1_5306]C_1_5306	1	5306	10:51:10	00:00:11		Nachvakuum			133.7	134.1	2960	2955	3175	3650	1	134.553	135.7	1.02499	1.14721	0.5	308	0.617597	0.487506	1.71111	0.487506
[C_1_5307]C_1_5307	1	5307	12:57:22	00:00:11		Nachvakuum			133.7	134.3	2973	2962	3177	3633	1	134.117	135.7	1.08056	1.58288	0.6	310	0.472375	0.459719	1.72222	0.459719
[C_1_5308]C_1_5308	1	5308	14:19:11	00:00:10		Nachvakuum			133.5	134	2945	2940	3172	3756	1	134.453	135.7	1.04731	1.24735	0.4	305	0.584217	0.476346	1.69444	0.476346
[C_1_5309]C_1_5309	1	5309	15:51:52	00:00:10		Nachvakuum			133.6	134.1	2954	2948	3189	3736	1	134.128	135.7	1.04731	1.57165	0.4	309	0.476117	0.476346	1.71667	0.476117
[C_1_5310]C_1_5310	1	5310	17:47:29	00:00:10		Nachvakuum			133.5	133.9	2932	2931	3178	3736	1	134.14	135.7	1.11388	1.56042	0.4	308	0.479859	0.443059	1.71111	0.443059
[C_1_5312]C_1_5312	1	5312	09:24:20	00:00:10		Nachvakuum			133.8	134.1	2959	2953	3178	3668	1	134.553	135.7	1.02499	1.14721	0.3	307	0.617597	0.487506	1.70556	0.487506
[C_1_5313]C_1_5313	1	5313	10:37:29	00:00:10		Nachvakuum			133.7	134.1	2959	2955	3172	3690	1	134.442	135.7	1.03622	1.25849	0.4	307	0.580504	0.481889	1.70556	0.481889
[C_1_5314]C_1_5314	1	5314	12:44:31	00:00:10		Nachvakuum			133.6	133.9	2932	2930	3194	3538	1	134.475	135.8	1.08058	1.32507	0.2	306	0.558309	0.459709	1.7	0.459709
[C_1_5315]C_1_5315	1	5315	14:21:27	00:00:10		Nachvakuum			133.9	134.1	2959	2951	3178	3537	1	134.341	135.9	1.14731	1.55889	0.2	303	0.480369	0.426346	1.68333	0.426346
[C_1_5316]C_1_5316	1	5316	16:01:39	00:00:10		Nachvakuum			134.1	134.2	2965	2957	3177	3720	1	134.33	135.8	1.20278	1.47006	0.2	305	0.509979	0.398611	1.69444	0.398611
[C_1_5318]C_1_5318	1	5318	09:36:13	00:00:11		Nachvakuum			133.9	134.1	2957	2952	3181	3542	1	134.24	135.9	1.21388	1.65954	0.1	301	0.446821	0.393059	1.67222	0.393059
[C_1_5319]C_1_5319	1	5319	10:59:24	00:00:11		Nachvakuum			134.1	134.2	2965	2960	3174	3657	1	134.363	135.8	1.11388	1.43656	0.2	306	0.521147	0.443059	1.7	0.443059
[C_1_5321]C_1_5321	1	5321	13:13:30	00:00:10		Nachvakuum			133.6	134	2943	2950	3185	3712	1	134.106	135.7	1.11388	1.59411	0.4	302	0.468631	0.443059	1.67778	0.443059
[C_1_5322]C_1_5322	1	5322	14:31:00	00:00:10		Nachvakuum			133.7	134	2945	2941	3172	3727	1	134.363	136	1.26949	1.63656	0.3	304	0.45448	0.365256	1.68889	0.365256
[C_1_5324]C_1_5324	1	5324	17:00:02	00:00:10		Nachvakuum			133.7	134.1	2948	2960	3175	3729	1	134.597	135.7	1.08058	1.10278	0.4	309	0.632407	0.459709	1.71667	0.459709
[C_1_5345]C_1_5345	1	5345	09:40:07	00:00:10		Nachvakuum			132.9	133	2941	2942	3172	3719	1	134.4	134.9	0.4	0.5	0.4	306	0.833333	0.8	1.7	0.8
[C_1_5346]C_1_5346	1	5346	10:55:39	00:00:10		Nachvakuum			132.8	133.1	2926	2940	3185	3737	1	134.4	135.1	0.6	0.7	0.6	304	0.766667	0.7	1.68889	0.7
[C_1_5347]C_1_5347	1	5347	12:53:48	00:00:11		Nachvakuum			133	133.3	2962	2950	3177	3705	1	134.4	134.929	0.528961	0.528961	0.4	305	0.82368	0.735519	1.69444	0.735519
[C_1_5348]C_1_5348	1	5348	15:45:55	00:00:11		Nachvakuum			132.9	133.3	2950	2943	3172	3738	1	134.4	135.1	0.6	0.7	0.6	304	0.766667	0.7	1.68889	0.7
[C_1_5351]C_1_5351	1	5351	09:35:02	00:00:10		Nachvakuum			133.3	133.3	2976	2968	3183	3715	1	134.2	134.852	0.519162	0.651788	0.3	305	0.782737	0.740419	1.69444	0.740419
[C_1_5352]C_1_5352	1	5352	10:49:25	00:00:10		Nachvakuum			132.5	131.8	2887	2878	3185	3702	1	134.4	134.896	0.395904	0.495904	0.1	305	0.834699	0.802048	1.69444	0.802048
[C_1_5353]C_1_5353	1	5353	13:04:52	00:00:10		Nachvakuum			133.1	133.3	2969	2962	3181	3720	1	134.4	134.896	0.395904	0.495904	0.3	304	0.834699	0.802048	1.68889	0.802048
[C_1_5354]C_1_5354	1	5354	15:58:01	00:00:11		Nachvakuum			133	133.3	2959	2951	3177	3702	1	134.2	134.9	0.463778	0.7	0.4	305	0.766667	0.768111	1.69444	0.766667
[C_1_5356]C_1_5356	1	5356	15:58:53	00:00:10		Nachvakuum			133.1	133.1	2965	2968	3175	3639	1	134.4	135.028	0.505993	0.627977	0.1	303	0.790674	0.747003	1.68333	0.747003
[C_1_5359]C_1_5359	1	5359	11:41:40	00:00:11		Nachvakuum			133.3	133.1	2973	2973	3210	3642	1	134.4	134.885	0.440752	0.48488	0.1	304	0.838373	0.779624	1.68889	0.779624
[C_1_5360]C_1_5360	1	5360	13:50:17	00:00:10		Nachvakuum			133	132.9	2948	2943	3172	3704	1	134.4	134.896	0.395904	0.495904	0.1	304	0.834699	0.802048	1.68889	0.802048
[C_1_5362]C_1_5362	1	5362	15:38:19	00:00:10		Nachvakuum			133	133	2950	2947	3225	3560	1	134.4	134.907	0.306926	0.506926	0.3	303	0.831025	0.846537	1.68333	0.831025
[C_1_5363]C_1_5363	1	5363	17:29:14	00:00:10		Nachvakuum			133	133	2949	2950	3175	3701	1	134.4	135.006	0.494997	0.605993	0.2	303	0.798002	0.752501	1.68333	0.752501
[C_1_5365]C_1_5365	1	5365	09:30:43	00:00:11		Nachvakuum			133.3	133.2	2974	2973	3188	3674	1	134.4	134.885	0.48488	0.48488	0.3	303	0.838373	0.75756	1.68333	0.75756
[C_1_5366]C_1_5366	1	5366	10:43:50	00:00:11		Nachvakuum			133.1	133.1	2963	2965	3177	3701	1	134.4	134.995	0.494997	0.594997	0	303	0.801668	0.752501	1.68333	0.752501
[C_1_5367]C_1_5367	1	5367	12:39:57	00:00:10		Nachvakuum			132.9	132.8	2939	2940	3175	3690	1	134.4	135.083	0.505993	0.682886	0.2	302	0.772371	0.747003	1.67778	0.747003
[C_1_5368]C_1_5368	1	5368	14:52:44	00:00:10		Nachvakuum			133	132.9	2945	2947	3204	3619	1	134.4	135.05	0.461992	0.649949	0.2	303	0.78335	0.769004	1.68333	0.769004
[C_1_5369]C_1_5369	1	5369	16:02:54	00:00:10		Nachvakuum			133.1	133.1	2956	2962	3175	3659	1	134.4	135.017	0.416987	0.616987	0.1	304	0.794338	0.791507	1.68889	0.791507
[C_1_5370]C_1_5370	1	5370	17:22:27	00:00:10		Nachvakuum			132.9	132.9	2940	2945	3192	3686	1	134.5	135.105	0.57191	0.604829	0.1	303	0.79839	0.714045	1.68333	0.714045
[C_1_5372]C_1_5372	1	5372	09:47:39	00:00:10		Nachvakuum			132.9	133	2947	2946	3174	3708	1	134.4	134.896	0.329713	0.495904	0.2	305	0.834699	0.835144	1.69444	0.834699
[C_1_5373]C_1_5373	1	5373	10:54:55	00:00:10		Nachvakuum			133.1	133.1	2960	2966	3224	3587	1	134.4	135.028	0.561992	0.627977	0.2	304	0.790674	0.719004	1.68889	0.719004
[C_1_5374]C_1_5374	1	5374	12:34:19	00:00:10		Nachvakuum			132.9	132.8	2931	2936	3208	3661	1	134.5	135.138	0.537723	0.637723	0.3	303	0.787426	0.731139	1.68333	0.731139
[C_1_5375]C_1_5375	1	5375	16:56:21	00:00:10		Nachvakuum			133.1	133.1	2954	2965	3175	3723	1	134.5	135.083	0.482886	0.582886	0.1	302	0.805705	0.758557	1.67778	0.758557
[C_1_5377]C_1_5377	1	5377	09:46:19	00:00:10		Nachvakuum			132.4	132.2	2889	2883	3197	3541	1	134.4	134.841	0.429713	0.440752	0.2	304	0.853083	0.785144	1.68889	0.785144
[C_1_5378]C_1_5378	1	5378	11:20:38	00:00:11		Nachvakuum			133.3	133.3	2969	2973	3179	3675	1	134.4	134.962	0.450985	0.561992	0.2	303	0.812669	0.774508	1.68333	0.774508
[C_1_5379]C_1_5379	1	5379	12:47:11	00:00:11		Nachvakuum			132.9	133	2945	2945	3186	3593	1	134.4	134.951	0.418671	0.550985	0.2	304	0.816338	0.790665	1.68889	0.790665
[C_1_5380]C_1_5380	1	5380	14:46:55	00:00:10		Nachvakuum			133	133.1	2947	2950	3183	3701	1	134.4	135.017	0.450985	0.616987	0.3	303	0.794338	0.774508	1.68333	0.774508
[C_1_5381]C_1_5381	1	5381	16:00:57	00:00:10		Nachvakuum			133.4	133.4	2981	2987	3186	3644	1	134.4	135.028	0.427977	0.627977	0.2	304	0.790674	0.786012	1.68889	0.786012
[C_1_5383]C_1_5383	1	5383	16:06:34	00:00:10		Nachvakuum			132.6	131.9	2874	2876	3183	3712	1	134.4	134.907	0.396578	0.506926	0.2	304	0.831025	0.801711	1.68889	0.801711
[C_1_5384]C_1_5384	1	5384	17:23:17	00:00:10		Nachvakuum			133.1	133.1	2957	2965	3179	3720	1	134.4	135.05	0.495904	0.649949	0.3	303	0.78335	0.752048	1.68333	0.752048
[C_1_5386]C_1_5386	1	5386	10:24:45	00:00:10		Nachvakuum			133.1	133.2	2956	2961	3188	3622	1	134.4	134.907	0.395904	0.506926	0.2	304	0.831025	0.802048	1.68889	0.802048
[C_1_5387]C_1_5387	1	5387	13:14:28	00:00:10		Nachvakuum			132.9	132.9	2929	2946	3183	3533	1	134.4	134.995	0.395904	0.594997	0.2	302	0.801668	0.802048	1.67778	0.801668
[C_1_5388]C_1_5388	1	5388	14:27:57	00:00:10		Nachvakuum			132.8	132.9	2912	2941	3177	3684	1	134.4	135.083	0.482886	0.682886	0.2	303	0.772371	0.758557	1.68333	0.758557
[C_1_5391]C_1_5391	1	5391	15:56:06	00:00:10		Nachvakuum			133.1	133	2958	2962	3188	3649	1	134.4	134.973	0.561992	0.572997	0.1	304	0.809001	0.719004	1.68889	0.719004
[C_1_5392]C_1_5392	1	5392	17:37:37	00:00:10		Nachvakuum			132.9	132.9	2943	2950	3174	3507	1	134.4	134.995	0.48488	0.594997	0.1	303	0.801668	0.75756	1.68333	0.75756
[C_1_5394]C_1_5394	1	5394	09:33:57	00:00:10		Nachvakuum			133.3	133.2	2974	2975	3175	3560	1	134.4	134.896	0.395904	0.495904	0	303	0.834699	0.802048	1.68333	0.802048
[C_1_5395]C_1_5395	1	5395	11:00:21	00:00:10		Nachvakuum			133.1	133.1	2970	2970	3192	3672	1	134.3	134.962	0.461992	0.661992	0	305	0.779336	0.769004	1.69444	0.769004
[C_1_5396]C_1_5396	1	5396	12:17:27	00:00:10		Nachvakuum			132.9	132.8	2936	2940	3172	3625	1	134.4	135.05	0.572997	0.649949	0.1	303	0.78335	0.713502	1.68333	0.713502
[C_1_5397]C_1_5397	1	5397	14:31:38	00:00:10		Nachvakuum			133.1	133.1	2959	2961	3177	3707	1	134.4	135.017	0.516987	0.616987	0.1	303	0.794338	0.741507	1.68333	0.741507
[C_1_5398]C_1_5398	1	5398	15:40:28	00:00:10		Nachvakuum			132.9	132.8	2945	2946	3179	3538	1	134.4	134.973	0.550985	0.572997	0.1	304	0.809001	0.724508	1.68889	0.724508
[C_1_5399]C_1_5399	1	5399	17:51:24	00:00:10		Nachvakuum			133.1	133.1	2959	2965	3174	3715	1	134.4	135.017	0.461992	0.616987	0.2	304	0.794338	0.769004	1.68889	0.769004
[C_1_5401]C_1_5401	1	5401	09:36:11	00:00:11		Nachvakuum			133.1	133.1	2964	2963	3174	3631	1	134.4	134.94	0.395904	0.539974	0.1	303	0.820009	0.802048	1.68333	0.802048
[C_1_5402]C_1_5402	1	5402	10:53:48	00:00:10		Nachvakuum			132.6	131.9	2886	2883	3172	3596	1	134.4	134.94	0.495904	0.539974	0.1	303	0.820009	0.752048	1.68333	0.752048
[C_1_5403]C_1_5403	1	5403	13:21:28	00:00:10		Nachvakuum			132.9	132.9	2941	2943	3172	3709	1	134.5	135.05	0.549949	0.549949	0.2	300	0.816684	0.725026	1.66667	0.725026
[C_1_5404]C_1_5404	1	5404	15:23:03	00:00:10		Nachvakuum			133	133.1	2953	2960	3178	3543	1	134.4	135.006	0.439974	0.605993	0.1	302	0.798002	0.780013	1.67778	0.780013
[C_1_5405]C_1_5405	1	5405	17:33:09	00:00:10		Nachvakuum			132.9	132.8	2935	2940	3179	3725	1	134.4	135.072	0.495904	0.67191	0.2	302	0.77603	0.752048	1.67778	0.752048
[C_1_5407]C_1_5407	1	5407	09:49:35	00:00:10		Nachvakuum			132.4	132	2882	2877	3195	3690	1	134.4	134.852	0.374474	0.451788	0.1	304	0.849404	0.812763	1.68889	0.812763
[C_1_5408]C_1_5408	1	5408	11:02:21	00:00:10		Nachvakuum			133.1	133.1	2954	2968	3194	3709	1	134.4	134.863	0.396578	0.462822	0.1	304	0.845726	0.801711	1.68889	0.801711
[C_1_5409]C_1_5409	1	5409	13:00:48	00:00:11		Nachvakuum			133	133	2949	2953	3172	3602	1	134.4	135.061	0.460931	0.660931	0.2	303	0.77969	0.769535	1.68333	0.769535
[C_1_5410]C_1_5410	1	5410	14:15:52	00:00:11		Nachvakuum			133.1	133	2951	2953	3188	3705	1	134.4	134.995	0.506926	0.594997	0.1	302	0.801668	0.746537	1.67778	0.746537
[C_1_5411]C_1_5411	1	5411	15:14:45	00:00:11		Nachvakuum			133.1	133.2	2965	2971	3182	3579	1	134.4	135.061	0.549949	0.660931	0.1	302	0.77969	0.725026	1.67778	0.725026
[C_1_5412]C_1_5412	1	5412	16:54:27	00:00:11		Nachvakuum			133.1	133.1	2969	2968	3178	3682	1	134.4	134.962	0.506926	0.561992	0.1	303	0.812669	0.746537	1.68333	0.746537
[C_1_5414]C_1_5414	1	5414	09:18:54	00:00:10		Nachvakuum			133.1	133	2959	2957	3183	3721	1	134.4	134.896	0.462822	0.495904	0.1	304	0.834699	0.768589	1.68889	0.768589
[C_1_5415]C_1_5415	1	5415	10:48:47	00:00:10		Nachvakuum			133	132.9	2951	2953	3194	3681	1	134.4	134.962	0.451788	0.561992	0	304	0.812669	0.774106	1.68889	0.774106
[C_1_5416]C_1_5416	1	5416	13:30:57	00:00:10		Nachvakuum			132.8	132.7	2932	2932	3177	3681	1	134.4	135.028	0.550985	0.627977	0.1	303	0.790674	0.724508	1.68333	0.724508
[C_1_5417]C_1_5417	1	5417	15:34:58	00:00:11		Nachvakuum			133	132.9	2949	2951	3172	3542	1	134.5	134.973	0.450985	0.472997	0.1	302	0.842334	0.774508	1.67778	0.774508
[C_1_5420]C_1_5420	1	5420	16:15:44	00:00:10		Nachvakuum			133.1	133	2962	2965	3181	3621	1	134.3	135.017	0.516987	0.716987	0	303	0.761004	0.741507	1.68333	0.741507
[C_1_5421]C_1_5421	1	5421	19:12:05	00:00:10		Nachvakuum			133.1	133	2960	2965	3177	3730	1	134.4	135.083	0.57191	0.682886	0	303	0.772371	0.714045	1.68333	0.714045
[C_1_5423]C_1_5423	1	5423	09:06:01	00:00:10		Nachvakuum			133.1	133.1	2951	2967	3179	3632	1	134.4	134.885	0.407626	0.48488	0.1	304	0.838373	0.796187	1.68889	0.796187
[C_1_5424]C_1_5424	1	5424	10:15:11	00:00:10		Nachvakuum			133.1	133	2960	2958	3181	3643	1	134.4	134.94	0.495904	0.539974	0.1	304	0.820009	0.752048	1.68889	0.752048
[C_1_5425]C_1_5425	1	5425	11:28:28	00:00:10		Nachvakuum			133.1	133.1	2965	2971	3191	3698	1	134.4	134.951	0.417945	0.550985	0.1	304	0.816338	0.791027	1.68889	0.791027
[C_1_5426]C_1_5426	1	5426	13:02:03	00:00:10		Nachvakuum			133.1	133.1	2958	2962	3180	3717	1	134.4	135.006	0.605993	0.605993	0.1	303	0.798002	0.697003	1.68333	0.697003
[C_1_5427]C_1_5427	1	5427	15:59:39	00:00:10		Nachvakuum			133.1	133.1	2965	2967	3182	3739	1	134.4	135.028	0.427977	0.627977	0.3	304	0.790674	0.786012	1.68889	0.786012
[C_1_5428]C_1_5428	1	5428	17:10:54	00:00:10		Nachvakuum			133.3	133.2	2974	2981	3173	3675	1	134.4	135.061	0.460931	0.660931	0.2	304	0.77969	0.769535	1.68889	0.769535
[C_1_5430]C_1_5430	1	5430	09:29:23	00:00:10		Nachvakuum			133	133.1	2946	2963	3174	3686	1	134.4	134.852	0.285941	0.451788	0.2	304	0.849404	0.85703	1.68889	0.849404
[C_1_5431]C_1_5431	1	5431	10:53:37	00:00:10		Nachvakuum			132.4	132.1	2884	2881	3172	3736	1	134.4	134.896	0.374474	0.495904	0.1	304	0.834699	0.812763	1.68889	0.812763
[C_1_5432]C_1_5432	1	5432	12:55:33	00:00:11		Nachvakuum			133.1	133.2	2964	2963	3175	3666	1	134.4	134.973	0.406926	0.572997	0.1	302	0.809001	0.796537	1.67778	0.796537
[C_1_5433]C_1_5433	1	5433	16:04:35	00:00:10		Nachvakuum			132.4	131.9	2875	2898	3175	3648	1	134.4	134.94	0.38488	0.539974	0.1	303	0.820009	0.80756	1.68333	0.80756
[C_1_5435]C_1_5435	1	5435	09:33:43	00:00:10		Nachvakuum			133	133	2955	2955	3181	3784	1	134.4	134.918	0.362822	0.517945	0.1	304	0.827352	0.818589	1.68889	0.818589
[C_1_5436]C_1_5436	1	5436	10:47:58	00:00:10		Nachvakuum			133	133.1	2956	2957	3175	3738	1	134.4	134.995	0.429713	0.594997	0.2	303	0.801668	0.785144	1.68333	0.785144
[C_1_5437]C_1_5437	1	5437	12:59:22	00:00:10		Nachvakuum			132.8	132.8	2929	2928	3181	3688	1	134.4	135.017	0.462822	0.616987	0.2	303	0.794338	0.768589	1.68333	0.768589
[C_1_5438]C_1_5438	1	5438	15:19:20	00:00:10		Nachvakuum			133.3	133.3	2973	2971	3183	3730	1	134.4	135.028	0.517945	0.627977	0.3	303	0.790674	0.741027	1.68333	0.741027
[C_1_5439]C_1_5439	1	5439	16:32:15	00:00:10		Nachvakuum			133.3	133.3	2975	2982	3179	3725	1	134.4	135.05	0.649949	0.649949	0.3	303	0.78335	0.675026	1.68333	0.675026
[C_1_5441]C_1_5441	1	5441	15:24:31	00:00:10		Nachvakuum			132.6	132.4	2874	2920	3183	3727	1	134.4	134.973	0.372997	0.572997	0.2	303	0.809001	0.813502	1.68333	0.809001
[C_1_5442]C_1_5442	1	5442	16:54:44	00:00:10		Nachvakuum			132.6	132.6	2917	2922	3175	3714	1	134.5	135.138	0.537723	0.637723	0.3	311	0.787426	0.731139	1.72778	0.731139
[C_1_5444]C_1_5444	1	5444	09:45:57	00:00:10		Nachvakuum			133	132.9	2947	2946	3174	3720	1	134.4	134.995	0.472997	0.594997	0.2	303	0.801668	0.763502	1.68333	0.763502
[C_1_5447]C_1_5447	1	5447	15:07:31	00:00:10		Nachvakuum			133	132.8	2948	2950	3172	3743	1	134.4	134.973	0.550985	0.572997	0.1	304	0.809001	0.724508	1.68889	0.724508
[C_1_5448]C_1_5448	1	5448	16:39:46	00:00:10		Nachvakuum			133.3	133.1	2970	2980	3179	3627	1	134.4	135.083	0.582886	0.682886	0	303	0.772371	0.708557	1.68333	0.708557
[C_1_5450]C_1_5450	1	5450	09:38:18	00:00:10		Nachvakuum			133.1	133.1	2962	2960	3174	3790	1	134.4	134.863	0.385527	0.462822	0.1	304	0.845726	0.807236	1.68889	0.807236
[C_1_5451]C_1_5451	1	5451	11:03:59	00:00:10		Nachvakuum			133.3	133.2	2979	2978	3197	3594	1	134.4	134.885	0.385527	0.48488	0.1	303	0.838373	0.807236	1.68333	0.807236
[C_1_5452]C_1_5452	1	5452	13:01:07	00:00:10		Nachvakuum			132.8	132.7	2934	2930	3192	3723	1	134.4	134.962	0.473852	0.561992	0.1	304	0.812669	0.763074	1.68889	0.763074
[C_1_5453]C_1_5453	1	5453	15:22:50	00:00:10		Nachvakuum			133.1	133	2958	2956	3179	3662	1	134.4	134.918	0.440752	0.517945	0.1	304	0.827352	0.779624	1.68889	0.779624
[C_1_5454]C_1_5454	1	5454	16:53:00	00:00:10		Nachvakuum			133	132.9	2950	2950	3182	3725	1	134.4	134.995	0.494997	0.594997	0.2	303	0.801668	0.752501	1.68333	0.752501
[C_1_5456]C_1_5456	1	5456	09:47:39	00:00:10		Nachvakuum			133.1	133.1	2955	2971	3175	3726	1	134.4	134.852	0.318671	0.451788	0.2	304	0.849404	0.840665	1.68889	0.840665
[C_1_5457]C_1_5457	1	5457	11:01:34	00:00:11		Nachvakuum			132.9	132.9	2923	2946	3171	3640	1	134.4	134.907	0.451788	0.506926	0.2	304	0.831025	0.774106	1.68889	0.774106
[C_1_5458]C_1_5458	1	5458	13:39:16	00:00:10		Nachvakuum			133.1	133.1	2965	2962	3177	3734	1	134.4	134.907	0.462822	0.506926	0.1	303	0.831025	0.768589	1.68333	0.768589
[C_1_5459]C_1_5459	1	5459	15:06:33	00:00:10		Nachvakuum			133	132.9	2952	2955	3208	3736	1	134.4	135.006	0.417945	0.605993	0.1	304	0.798002	0.791027	1.68889	0.791027
[C_1_5460]C_1_5460	1	5460	16:36:06	00:00:10		Nachvakuum			133.3	133.3	2975	2983	3190	3611	1	134.4	135.05	0.449949	0.649949	0.1	303	0.78335	0.775026	1.68333	0.775026
[C_1_5461]C_1_5461	1	5461	18:08:15	00:00:10		Nachvakuum			133.1	133.1	2960	2973	3189	3667	1	134.4	135.083	0.616987	0.682886	0.1	304	0.772371	0.691507	1.68889	0.691507
[C_1_5463]C_1_5463	1	5463	09:31:33	00:00:10		Nachvakuum			133.3	133.4	2973	2975	3185	3708	1	134.4	134.907	0.406926	0.506926	0.3	305	0.831025	0.796537	1.69444	0.796537
[C_1_5464]C_1_5464	1	5464	10:54:32	00:00:10		Nachvakuum			133.1	133.2	2963	2968	3175	3716	1	134.4	135.05	0.594997	0.649949	0.2	304	0.78335	0.702501	1.68889	0.702501
[C_1_5465]C_1_5465	1	5465	12:54:42	00:00:10		Nachvakuum			132.8	132.9	2929	2931	3175	3735	1	134.5	135.105	0.527977	0.604829	0.2	303	0.79839	0.736012	1.68333	0.736012
[C_1_5466]C_1_5466	1	5466	14:47:17	00:00:10		Nachvakuum			133.3	133.3	2967	2977	3197	3710	1	134.4	135.105	0.504829	0.704829	0.3	302	0.765057	0.747585	1.67778	0.747585
[C_1_5467]C_1_5467	1	5467	16:03:29	00:00:10		Nachvakuum			133.1	133.1	2958	2963	3182	3743	1	134.4	135.006	0.505993	0.605993	0.2	303	0.798002	0.747003	1.68333	0.747003
[C_1_5469]C_1_5469	1	5469	10:29:22	00:00:10		Nachvakuum			132.5	132	2890	2886	3172	3674	1	134.4	134.907	0.406926	0.506926	0.2	304	0.831025	0.796537	1.68889	0.796537
[C_1_5470]C_1_5470	1	5470	11:39:24	00:00:10		Nachvakuum			133.1	133.1	2957	2965	3185	3656	1	134.5	134.995	0.461992	0.494997	0.2	303	0.835001	0.769004	1.68333	0.769004
[C_1_5471]C_1_5471	1	5471	13:00:04	00:00:10		Nachvakuum			133.1	133.1	2953	2961	3183	3734	1	134.4	135.061	0.505993	0.660931	0.2	303	0.77969	0.747003	1.68333	0.747003
[C_1_5472]C_1_5472	1	5472	16:23:43	00:00:10		Nachvakuum			133.1	133.1	2956	2968	3185	3621	1	134.4	134.973	0.440752	0.572997	0.2	304	0.809001	0.779624	1.68889	0.779624
[C_1_5475]C_1_5475	1	5475	10:25:48	00:00:10		Nachvakuum			132.9	132.8	2943	2942	3185	3785	1	134.4	134.885	0.462822	0.48488	0.1	304	0.838373	0.768589	1.68889	0.768589
[C_1_5476]C_1_5476	1	5476	12:45:16	00:00:10		Nachvakuum			133.1	133	2963	2960	3183	3760	1	134.3	134.951	0.550985	0.650985	0	304	0.783005	0.724508	1.68889	0.724508
[C_1_5477]C_1_5477	1	5477	13:44:35	00:00:10		Nachvakuum			133.1	133.1	2968	2966	3223	3574	1	134.4	134.94	0.439974	0.539974	0	303	0.820009	0.780013	1.68333	0.780013
[C_1_5479]C_1_5479	1	5479	15:24:24	00:00:11		Nachvakuum			133.1	133.1	2967	2975	3176	3590	1	134.4	135.028	0.594997	0.627977	0	303	0.790674	0.702501	1.68333	0.702501
[C_1_5480]C_1_5480	1	5480	16:43:45	00:00:11		Nachvakuum			133.1	133.1	2962	2973	3173	3652	1	134.3	135.105	0.604829	0.804829	0	302	0.731724	0.697585	1.67778	0.697585
[C_1_5482]C_1_5482	1	5482	09:34:16	00:00:10		Nachvakuum			133	133.1	2941	2965	3207	3716	1	134.4	134.962	0.517945	0.561992	0.1	303	0.812669	0.741027	1.68333	0.741027
[C_1_5483]C_1_5483	1	5483	10:44:04	00:00:11		Nachvakuum			133.1	133.1	2964	2965	3179	3716	1	134.3	134.962	0.461992	0.661992	0	304	0.779336	0.769004	1.68889	0.769004
[C_1_5484]C_1_5484	1	5484	12:37:51	00:00:10		Nachvakuum			133	133	2956	2955	3172	3710	1	134.3	134.907	0.485527	0.606926	0.1	304	0.797691	0.757236	1.68889	0.757236
[C_1_5485]C_1_5485	1	5485	15:26:38	00:00:10		Nachvakuum			133.1	133.1	2967	2971	3175	3720	1	134.4	135.006	0.405993	0.605993	0.1	304	0.798002	0.797003	1.68889	0.797003
[C_1_5486]C_1_5486	1	5486	16:34:27	00:00:10		Nachvakuum			133.1	133.1	2968	2973	3174	3741	1	134.4	135.006	0.605993	0.605993	0.1	303	0.798002	0.697003	1.68333	0.697003
[C_1_5488]C_1_5488	1	5488	15:39:22	00:00:10		Nachvakuum			133	132.9	2951	2952	3228	3590	1	134.4	134.962	0.395904	0.561992	0.2	304	0.812669	0.802048	1.68889	0.802048
[C_1_5491]C_1_5491	1	5491	11:07:44	00:00:10		Nachvakuum			133	133.1	2937	2958	3172	3716	1	134.4	134.94	0.4	0.539974	0.4	304	0.820009	0.8	1.68889	0.8
[C_1_5492]C_1_5492	1	5492	14:47:27	00:00:11		Nachvakuum			132.8	132.8	2932	2927	3188	3712	1	134.4	134.951	0.396578	0.550985	0.2	303	0.816338	0.801711	1.68333	0.801711
[C_1_5494]C_1_5494	1	5494	15:30:50	00:00:11		Nachvakuum			133.1	133.1	2970	2966	3178	3582	1	134.2	134.94	0.552358	0.739974	0.1	305	0.753342	0.723821	1.69444	0.723821
[C_1_5495]C_1_5495	1	5495	17:07:00	00:00:11		Nachvakuum			132.4	131.7	2865	2862	3172	3742	1	134.3	134.885	0.374861	0.58488	0	304	0.80504	0.81257	1.68889	0.80504
[C_1_5497]C_1_5497	1	5497	09:50:15	00:00:10		Nachvakuum			133	132.9	2958	2956	3177	3732	1	134.3	134.885	0.397017	0.58488	0.1	305	0.80504	0.801491	1.69444	0.801491
[C_1_5498]C_1_5498	1	5498	11:01:42	00:00:10		Nachvakuum			133.1	133.1	2969	2966	3190	3676	1	134.3	134.918	0.417945	0.617945	0.1	305	0.794018	0.791027	1.69444	0.791027
[C_1_5499]C_1_5499	1	5499	12:49:31	00:00:10		Nachvakuum			132.9	132.9	2950	2952	3175	3729	1	134.4	135.105	0.539974	0.704829	0.1	304	0.765057	0.730013	1.68889	0.730013
[C_1_5500]C_1_5500	1	5500	15:01:30	00:00:10		Nachvakuum			133.1	133.1	2969	2971	3183	3639	1	134.3	135.006	0.595904	0.705993	0.1	305	0.764669	0.702048	1.69444	0.702048
[C_1_5501]C_1_5501	1	5501	16:29:10	00:00:10		Nachvakuum			132.9	132.8	2946	2951	3177	3618	1	134.3	135.072	0.705993	0.77191	0	304	0.742697	0.647003	1.68889	0.647003
[C_1_5503]C_1_5503	1	5503	09:28:52	00:00:10		Nachvakuum			132.9	133	2954	2945	3213	3705	1	134.2	134.9	0.6	0.7	0.6	306	0.766667	0.7	1.7	0.7
[C_1_5504]C_1_5504	1	5504	10:45:05	00:00:10		Nachvakuum			133	133.1	2950	2966	3177	3588	1	134.4	134.896	0.451788	0.495904	0.2	305	0.834699	0.774106	1.69444	0.774106
[C_1_5505]C_1_5505	1	5505	12:53:46	00:00:10		Nachvakuum			132.6	132.7	2927	2925	3172	3752	1	134.4	134.995	0.450985	0.594997	0.3	305	0.801668	0.774508	1.69444	0.774508
[C_1_5506]C_1_5506	1	5506	15:05:52	00:00:10		Nachvakuum			132.8	132.8	2931	2936	3191	3689	1	134.4	135.061	0.472997	0.660931	0.2	304	0.77969	0.763502	1.68889	0.763502
[C_1_5507]C_1_5507	1	5507	16:31:58	00:00:10		Nachvakuum			133.1	133.1	2964	2971	3198	3723	1	134.4	134.94	0.439974	0.539974	0.2	305	0.820009	0.780013	1.69444	0.780013
[C_1_5509]C_1_5509	1	5509	09:39:21	00:00:10		Nachvakuum			132.9	132.9	2944	2955	3200	3746	1	134.2	134.896	0.5	0.695904	0.5	305	0.768032	0.75	1.69444	0.75
[C_1_5510]C_1_5510	1	5510	10:55:20	00:00:11		Nachvakuum			133.1	133	2967	2960	3175	3680	1	134.3	134.841	0.397017	0.540752	0.1	305	0.819749	0.801491	1.69444	0.801491
[C_1_5511]C_1_5511	1	5511	12:40:21	00:00:11		Nachvakuum			132.8	132.7	2933	2932	3175	3607	1	134.4	135.105	0.57191	0.704829	0.1	303	0.765057	0.714045	1.68333	0.714045
[C_1_5512]C_1_5512	1	5512	15:42:11	00:00:10		Nachvakuum			133	132.9	2955	2953	3190	3729	1	134.3	134.995	0.496578	0.694997	0	304	0.768334	0.751711	1.68889	0.751711
[C_1_5514]C_1_5514	1	5514	15:41:06	00:00:10		Nachvakuum			133.3	133.1	2975	2970	3172	3749	1	134.3	134.852	0.474474	0.551788	0	304	0.816071	0.762763	1.68889	0.762763
[C_1_5515]C_1_5515	1	5515	17:35:50	00:00:10		Nachvakuum			132.9	132.7	2941	2933	3184	3753	1	134.3	134.951	0.528961	0.650985	0	303	0.783005	0.735519	1.68333	0.735519
[C_1_5518]C_1_5518	1	5518	13:11:25	00:00:10		Nachvakuum			132.8	132.6	2937	2931	3175	3718	1	134.3	135.006	0.439974	0.705993	0.1	303	0.764669	0.780013	1.68333	0.764669
[C_1_5520]C_1_5520	1	5520	09:22:03	00:00:11		Nachvakuum			133.1	133.1	2973	2967	3186	3771	1	134.2	134.874	0.473852	0.673852	0.1	305	0.775383	0.763074	1.69444	0.763074
[C_1_5521]C_1_5521	1	5521	10:54:45	00:00:10		Nachvakuum			133	132.9	2957	2955	3174	3729	1	134.2	134.863	0.607626	0.662822	0.1	305	0.779059	0.696187	1.69444	0.696187
[C_1_5522]C_1_5522	1	5522	12:49:34	00:00:10		Nachvakuum			133	132.9	2950	2946	3175	3710	1	134.4	135.017	0.616987	0.616987	0	304	0.794338	0.691507	1.68889	0.691507
[C_1_5523]C_1_5523	1	5523	15:21:50	00:00:10		Nachvakuum			133	132.9	2945	2953	3179	3748	1	134.3	135.017	0.605993	0.716987	0.1	304	0.761004	0.697003	1.68889	0.697003
[C_1_5524]C_1_5524	1	5524	16:53:13	00:00:10		Nachvakuum			132.9	132.9	2936	2951	3186	3764	1	134.4	135.05	0.550985	0.649949	0.1	304	0.78335	0.724508	1.68889	0.724508
[C_1_5526]C_1_5526	1	5526	09:34:41	00:00:10		Nachvakuum			133.1	133.1	2972	2967	3181	3780	1	134.2	134.852	0.430513	0.651788	0.3	306	0.782737	0.784744	1.7	0.782737
[C_1_5527]C_1_5527	1	5527	10:59:18	00:00:10		Nachvakuum			133.1	133.1	2969	2966	3185	3780	1	134.2	134.863	0.441604	0.662822	0.2	305	0.779059	0.779198	1.69444	0.779059
[C_1_5528]C_1_5528	1	5528	12:32:56	00:00:10		Nachvakuum			133	133	2955	2957	3179	3763	1	134.4	134.863	0.440752	0.462822	0.3	304	0.845726	0.779624	1.68889	0.779624
[C_1_5529]C_1_5529	1	5529	14:42:58	00:00:10		Nachvakuum			132.8	132.7	2926	2936	3179	3715	1	134.3	134.973	0.550985	0.672997	0.1	304	0.775668	0.724508	1.68889	0.724508
[C_1_5530]C_1_5530	1	5530	16:06:29	00:00:10		Nachvakuum			133.1	133.1	2958	2970	3177	3727	1	134.3	134.951	0.550985	0.650985	0.2	304	0.783005	0.724508	1.68889	0.724508
[C_1_5532]C_1_5532	1	5532	09:54:39	00:00:10		Nachvakuum			133.3	133.1	2972	2976	3172	3769	1	134.2	134.951	0.640752	0.750985	0.1	305	0.749672	0.679624	1.69444	0.679624
[C_1_5533]C_1_5533	1	5533	11:39:31	00:00:10		Nachvakuum			133.1	133	2959	2965	3186	3754	1	134.4	134.951	0.495904	0.550985	0.2	304	0.816338	0.752048	1.68889	0.752048
[C_1_5534]C_1_5534	1	5534	13:04:34	00:00:10		Nachvakuum			133	133	2949	2962	3181	3708	1	134.3	135.05	0.649949	0.749949	0.1	304	0.750017	0.675026	1.68889	0.675026
[C_1_5535]C_1_5535	1	5535	15:34:13	00:00:10		Nachvakuum			132.9	132.9	2946	2957	3177	3747	1	134.4	134.896	0.462822	0.495904	0.1	303	0.834699	0.768589	1.68333	0.768589
[C_1_5536]C_1_5536	1	5536	17:08:16	00:00:10		Nachvakuum			132.9	132.9	2920	2955	3176	3753	1	134.4	135.017	0.461992	0.616987	0.1	303	0.794338	0.769004	1.68333	0.769004
[C_1_5538]C_1_5538	1	5538	10:24:24	00:00:10		Nachvakuum			132.3	131.9	2878	2867	3174	3731	1	134.2	134.808	0.4	0.607626	0.4	305	0.797458	0.8	1.69444	0.797458
[C_1_5539]C_1_5539	1	5539	11:58:00	00:00:10		Nachvakuum			133	133.1	2965	2962	3179	3627	1	134.2	134.874	0.474861	0.673852	0.4	306	0.775383	0.76257	1.7	0.76257
[C_1_5540]C_1_5540	1	5540	14:59:42	00:00:10		Nachvakuum			132.8	132.9	2924	2936	3178	3727	1	134.4	135.1	0.7	0.7	0.7	304	0.766667	0.65	1.68889	0.65
[C_1_5541]C_1_5541	1	5541	16:18:32	00:00:10		Nachvakuum			133	133.1	2946	2958	3179	3698	1	134.2	134.951	0.585527	0.750985	0.3	305	0.749672	0.707236	1.69444	0.707236
[C_1_5543]C_1_5543	1	5543	14:48:07	00:00:10		Nachvakuum			133	132.9	2953	2947	3172	3736	1	134.4	134.874	0.440752	0.473852	0.2	304	0.842049	0.779624	1.68889	0.779624
[C_1_5544]C_1_5544	1	5544	16:42:54	00:00:10		Nachvakuum			132.9	132.9	2946	2945	3172	3596	1	134.4	134.995	0.440752	0.594997	0.3	304	0.801668	0.779624	1.68889	0.779624
[C_1_5547]C_1_5547	1	5547	09:36:58	00:00:10		Nachvakuum			133.1	133	2967	2961	3193	3573	1	134.2	134.863	0.651788	0.662822	0.3	306	0.779059	0.674106	1.7	0.674106
[C_1_5548]C_1_5548	1	5548	11:23:36	00:00:10		Nachvakuum			133	132.9	2959	2952	3174	3710	1	134.4	134.907	0.48488	0.506926	0.3	304	0.831025	0.75756	1.68889	0.75756
[C_1_5549]C_1_5549	1	5549	14:47:19	00:00:10		Nachvakuum			133	132.9	2960	2958	3205	3651	1	134.4	134.973	0.572997	0.572997	0.1	304	0.809001	0.713502	1.68889	0.713502
[C_1_5550]C_1_5550	1	5550	16:37:25	00:00:10		Nachvakuum			133.1	133	2962	2962	3175	3727	1	134.4	134.951	0.506926	0.550985	0.1	305	0.816338	0.746537	1.69444	0.746537
[C_1_5552]C_1_5552	1	5552	17:45:36	00:00:10		Nachvakuum			132.8	132.9	2922	2941	3217	3612	1	134.4	134.951	0.450985	0.550985	0.1	305	0.816338	0.774508	1.69444	0.774508
[C_1_5554]C_1_5554	1	5554	09:47:00	00:00:10		Nachvakuum			132.3	131.5	2873	2862	3184	3717	1	134.3	134.852	0.440752	0.551788	0	305	0.816071	0.779624	1.69444	0.779624
[C_1_5555]C_1_5555	1	5555	11:23:40	00:00:10		Nachvakuum			133	132.9	2948	2948	3171	3762	1	134.3	134.918	0.48488	0.617945	0.1	304	0.794018	0.75756	1.68889	0.75756
[C_1_5556]C_1_5556	1	5556	15:19:51	00:00:10		Nachvakuum			133	132.9	2947	2951	3189	3749	1	134.4	134.907	0.429713	0.506926	0.2	305	0.831025	0.785144	1.69444	0.785144
[C_1_5557]C_1_5557	1	5557	16:56:49	00:00:10		Nachvakuum			133.1	133.1	2959	2966	3192	3630	1	134.3	134.951	0.450985	0.650985	0.1	305	0.783005	0.774508	1.69444	0.774508
[C_1_5559]C_1_5559	1	5559	09:32:07	00:00:10		Nachvakuum			133.3	133.2	2977	2971	3184	3752	1	134.4	134.852	0.451788	0.451788	0.2	304	0.849404	0.774106	1.68889	0.774106
[C_1_5560]C_1_5560	1	5560	11:02:37	00:00:10		Nachvakuum			133	132.9	2953	2946	3185	3778	1	134.4	134.896	0.462822	0.495904	0.1	304	0.834699	0.768589	1.68889	0.768589
[C_1_5561]C_1_5561	1	5561	15:28:13	00:00:10		Nachvakuum			132.9	132.9	2952	2945	3176	3688	1	134.4	134.94	0.417945	0.539974	0.1	304	0.820009	0.791027	1.68889	0.791027
[C_1_5563]C_1_5563	1	5563	09:25:49	00:00:10		Nachvakuum			132.9	132.9	2954	2946	3210	3721	1	134.2	134.918	0.417945	0.717945	0.3	305	0.760685	0.791027	1.69444	0.760685
[C_1_5564]C_1_5564	1	5564	10:30:06	00:00:10		Nachvakuum			132.8	132.7	2941	2932	3207	3608	1	134.2	134.896	0.651788	0.695904	0.2	306	0.768032	0.674106	1.7	0.674106
[C_1_5565]C_1_5565	1	5565	11:35:19	00:00:10		Nachvakuum			132.8	132.8	2942	2933	3172	3794	1	134.4	134.973	0.506926	0.572997	0.1	305	0.809001	0.746537	1.69444	0.746537
[C_1_5566]C_1_5566	1	5566	15:13:46	00:00:10		Nachvakuum			133.1	133	2962	2961	3181	3739	1	134.4	134.907	0.406926	0.506926	0.1	306	0.831025	0.796537	1.7	0.796537
[C_1_5567]C_1_5567	1	5567	17:08:52	00:00:10		Nachvakuum			132.8	132.8	2940	2942	3179	3733	1	134.4	135.017	0.516987	0.616987	0.1	304	0.794338	0.741507	1.68889	0.741507
[C_1_5569]C_1_5569	1	5569	09:17:24	00:00:10		Nachvakuum			133	133	2958	2961	3190	3765	1	134.4	134.951	0.495904	0.550985	0.2	304	0.816338	0.752048	1.68889	0.752048
[C_1_5570]C_1_5570	1	5570	10:46:59	00:00:10		Nachvakuum			133.1	133.1	2963	2968	3183	3724	1	134.3	134.995	0.606926	0.694997	0.1	304	0.768334	0.696537	1.68889	0.696537
[C_1_5571]C_1_5571	1	5571	13:07:28	00:00:10		Nachvakuum			133	133.1	2948	2966	3172	3713	1	134.4	135.017	0.517945	0.616987	0.2	303	0.794338	0.741027	1.68333	0.741027
[C_1_5572]C_1_5572	1	5572	15:42:18	00:00:11		Nachvakuum			132.4	131.9	2870	2880	3186	3582	1	134.4	134.907	0.495904	0.506926	0.3	304	0.831025	0.752048	1.68889	0.752048
[C_1_5575]C_1_5575	1	5575	09:06:44	00:00:10		Nachvakuum			133	132.9	2958	2950	3184	3760	1	134.3	135.017	0.716987	0.716987	0.1	304	0.761004	0.641507	1.68889	0.641507
[C_1_5576]C_1_5576	1	5576	12:59:21	00:00:10		Nachvakuum			132.5	132.5	2920	2910	3224	3625	1	134.3	134.962	0.539974	0.661992	0.1	304	0.779336	0.730013	1.68889	0.730013
[C_1_5577]C_1_5577	1	5577	14:23:38	00:00:10		Nachvakuum			133.1	133.1	2973	2966	3178	3726	1	134.4	134.962	0.461992	0.561992	0.2	303	0.812669	0.769004	1.68333	0.769004
