# Supplementary material for: Construction of management tools for early warning of prevacuum steam sterilization failure
Source: PLoS One. 2025 Jan 6;20(1):e0316322. doi: 10.1371/journal.pone.0316322 (PMC11703070; doi:10.1371/journal.pone.0316322)
Supplement: S2 Table — (XLSX) [file pone.0316322.s002.xlsx]

## Sheet: Sheet1
[C_1_5578]C_1_5578	Maschinen Nr.	Lfd. Chargen-Nr.	Uhrzeit	时间	Schritt	Phase	Meld. Nr.	Meldung	T1 °C	T2 °C	P1 mbar a	P2 mbar a	P3 mbar a	P4 mbar a	Zonen-Nr.	1							T1/T2/ Minimum of both theoretical temperature values (at the same time) (C)	T1/T2/ Maximum of both theoretical temperature values (at the same time) (C)	Temperature difference at the same time (C)	Temperature fluctuation Range (C)	T1,T2 temperature difference at the same time	Actual sterilization time (S)	Sterilization temperature range margin (0C--3C)	Temperature uniformity safety margin (2C)	Temperature uniformity safety margin (2C)	Minimum safety margin for sterilization process
[C_1_5579]C_1_5579	1	5579	10:47:39	00:00:10		Nachvakuum			132.9	133	2944	2956	3179	3628	1	0	1	0	1	0	1	00:05:16	134.2	134.874	0.474861	0.673852	0.2	305	0.775383	0.76257	1.69444	0.76257
[C_1_5580]C_1_5580	1	5580	14:07:06	00:00:11		Nachvakuum			133	133.1	2957	2953	3176	3687	1	0	1	0	1	0	1	00:05:15	134.2	134.896	0.441604	0.695904	0.3	305	0.768032	0.779198	1.69444	0.768032
[C_1_5582]C_1_5582	1	5582	09:36:56	00:00:10		Nachvakuum			133	133	2958	2952	3188	3736	1	0	1	0	1	0	1	00:05:15	134.4	134.907	0.495904	0.506926	0.3	305	0.831025	0.752048	1.69444	0.752048
[C_1_5583]C_1_5583	1	5583	11:14:01	00:00:10		Nachvakuum			133	133.1	2957	2957	3171	3670	1	0	1	0	1	0	1	00:05:15	134.4	135.05	0.594997	0.649949	0.2	305	0.78335	0.702501	1.69444	0.702501
[C_1_5584]C_1_5584	1	5584	14:16:01	00:00:10		Nachvakuum			132.8	132.8	2930	2935	3204	3605	1	0	1	0	1	0	1	00:05:14	134.4	135.072	0.57191	0.67191	0.2	304	0.77603	0.714045	1.68889	0.714045
[C_1_5585]C_1_5585	1	5585	16:11:33	00:00:10		Nachvakuum			132.9	132.9	2940	2950	3179	3633	1	0	1	0	1	0	1	00:05:15	134.4	134.973	0.472997	0.572997	0.2	305	0.809001	0.763502	1.69444	0.763502
[C_1_5587]C_1_5587	1	5587	09:46:45	00:00:10		Nachvakuum			133	133	2957	2955	3180	3801	1	0	1	0	1	0	1	00:05:15	134.4	134.907	0.495904	0.506926	0.2	305	0.831025	0.752048	1.69444	0.752048
[C_1_5588]C_1_5588	1	5588	11:05:33	00:00:10		Nachvakuum			132.8	132.9	2937	2935	3174	3771	1	0	1	0	1	0	1	00:05:15	134.4	134.995	0.594997	0.594997	0.2	305	0.801668	0.702501	1.69444	0.702501
[C_1_5589]C_1_5589	1	5589	13:22:16	00:00:10		Nachvakuum			132.9	132.9	2940	2943	3179	3771	1	0	1	0	1	0	1	00:05:15	134.4	134.951	0.439974	0.550985	0.3	305	0.816338	0.780013	1.69444	0.780013
[C_1_5590]C_1_5590	1	5590	17:02:06	00:00:10		Nachvakuum			132.9	132.9	2941	2937	3207	3751	1	0	1	0	1	0	1	00:05:15	134.4	135.072	0.594997	0.67191	0.2	305	0.77603	0.702501	1.69444	0.702501
[C_1_5592]C_1_5592	1	5592	09:44:16	00:00:10		Nachvakuum			132.9	133	2954	2943	3230	3636	1	0	1	0	1	0	1	00:05:15	134.2	134.9	0.497017	0.7	0.4	305	0.766667	0.751491	1.69444	0.751491
[C_1_5593]C_1_5593	1	5593	11:16:54	00:00:10		Nachvakuum			132.9	132.9	2945	2938	3172	3791	1	0	1	0	1	0	1	00:05:14	134.4	134.951	0.517945	0.550985	0.1	304	0.816338	0.741027	1.68889	0.741027
[C_1_5594]C_1_5594	1	5594	13:15:50	00:00:10		Nachvakuum			132.9	132.9	2946	2940	3193	3772	1	0	1	0	1	0	1	00:05:13	134.4	134.94	0.451788	0.539974	0.2	303	0.820009	0.774106	1.68333	0.774106
[C_1_5597]C_1_5597	1	5597	09:17:17	00:00:10		Nachvakuum			133.1	133.2	2966	2968	3182	3743	1	0	1	0	1	0	1	00:05:15	134.4	134.94	0.439974	0.539974	0.2	305	0.820009	0.780013	1.69444	0.780013
[C_1_5598]C_1_5598	1	5598	10:30:41	00:00:10		Nachvakuum			132.4	132.2	2888	2883	3181	3750	1	0	1	0	1	0	1	00:05:15	134.4	134.863	0.362822	0.462822	0.2	305	0.845726	0.818589	1.69444	0.818589
[C_1_5599]C_1_5599	1	5599	13:04:55	00:00:10		Nachvakuum			132.9	133	2929	2941	3193	3761	1	0	1	0	1	0	1	00:05:14	134.4	135.083	0.482886	0.682886	0.3	304	0.772371	0.758557	1.68889	0.758557
[C_1_5600]C_1_5600	1	5600	14:33:19	00:00:10		Nachvakuum			132.9	133.1	2940	2956	3173	3720	1	0	1	0	1	0	1	00:05:14	134.4	135.061	0.560931	0.660931	0.3	304	0.77969	0.719535	1.68889	0.719535
[C_1_5601]C_1_5601	1	5601	15:46:12	00:00:10		Nachvakuum			132.9	132.9	2937	2937	3183	3703	1	0	1	0	1	0	1	00:05:13	134.4	134.995	0.394997	0.594997	0.2	302	0.801668	0.802501	1.67778	0.801668
[C_1_5603]C_1_5603	1	5603	09:07:07	00:00:10		Nachvakuum			132.3	131.9	2876	2866	3174	3648	1	0	1	0	1	0	1	00:05:15	134.4	134.885	0.440752	0.48488	0.2	304	0.838373	0.779624	1.68889	0.779624
[C_1_5604]C_1_5604	1	5604	10:24:36	00:00:10		Nachvakuum			132.3	132	2885	2877	3228	3596	1	0	1	0	1	0	1	00:05:16	134.2	134.841	0.474861	0.640752	0.3	305	0.786416	0.76257	1.69444	0.76257
[C_1_5605]C_1_5605	1	5605	13:39:27	00:00:11		Nachvakuum			133	133	2954	2948	3190	3744	1	0	1	0	1	0	1	00:05:13	134.4	134.951	0.450985	0.550985	0.4	303	0.816338	0.774508	1.68333	0.774508
[C_1_5606]C_1_5606	1	5606	16:19:23	00:00:10		Nachvakuum			133.3	133.3	2982	2981	3206	3725	1	0	1	0	1	0	1	00:05:14	134.4	135	0.5	0.6	0.5	304	0.8	0.75	1.68889	0.75
[C_1_5608]C_1_5608	1	5608	09:37:25	00:00:10		Nachvakuum			132.9	132.9	2937	2946	3179	3737	1	0	1	0	1	0	1	00:05:15	134.4	134.885	0.440752	0.48488	0.2	304	0.838373	0.779624	1.68889	0.779624
[C_1_5609]C_1_5609	1	5609	11:03:36	00:00:10		Nachvakuum			132.3	131.9	2870	2870	3181	3619	1	0	1	0	1	0	1	00:05:15	134.4	134.973	0.550985	0.572997	0.1	304	0.809001	0.724508	1.68889	0.724508
[C_1_5610]C_1_5610	1	5610	13:07:47	00:00:10		Nachvakuum			133	133	2931	2963	3181	3722	1	0	1	0	1	0	1	00:05:15	134.4	134.907	0.406926	0.506926	0.2	304	0.831025	0.796537	1.68889	0.796537
[C_1_5612]C_1_5612	1	5612	16:14:49	00:00:11		Nachvakuum			133	133	2953	2956	3179	3742	1	0	1	0	1	0	1	00:05:13	134.4	134.907	0.319162	0.506926	0.1	303	0.831025	0.840419	1.68333	0.831025
[C_1_5614]C_1_5614	1	5614	09:47:15	00:00:10		Nachvakuum			133	133.1	2963	2958	3200	3631	1	0	1	0	1	0	1	00:05:15	134.2	134.852	0.463778	0.651788	0.4	305	0.782737	0.768111	1.69444	0.768111
[C_1_5615]C_1_5615	1	5615	10:55:18	00:00:10		Nachvakuum			133	133	2958	2956	3175	3766	1	0	1	0	1	0	1	00:05:15	134.4	134.863	0.362822	0.462822	0.1	305	0.845726	0.818589	1.69444	0.818589
[C_1_5616]C_1_5616	1	5616	13:19:10	00:00:10		Nachvakuum			133.1	133.1	2966	2962	3185	3726	1	0	1	0	1	0	1	00:05:15	134.2	134.918	0.640752	0.717945	0.1	305	0.760685	0.679624	1.69444	0.679624
[C_1_5617]C_1_5617	1	5617	15:54:21	00:00:10		Nachvakuum			132.9	132.9	2945	2943	3179	3714	1	0	1	0	1	0	1	00:05:13	134.4	134.94	0.395904	0.539974	0.1	303	0.820009	0.802048	1.68333	0.802048
[C_1_5618]C_1_5618	1	5618	17:10:08	00:00:10		Nachvakuum			132.9	132.8	2943	2941	3179	3607	1	0	1	0	1	0	1	00:05:13	134.4	135.017	0.539974	0.616987	0.1	303	0.794338	0.730013	1.68333	0.730013
[C_1_5620]C_1_5620	1	5620	09:54:56	00:00:10		Nachvakuum			132.3	131.7	2875	2867	3173	3710	1	0	1	0	1	0	1	00:05:14	134.4	134.896	0.418671	0.495904	0.2	304	0.834699	0.790665	1.68889	0.790665
[C_1_5621]C_1_5621	1	5621	11:06:23	00:00:10		Nachvakuum			133.1	133	2963	2967	3182	3666	1	0	1	0	1	0	1	00:05:13	134.4	134.973	0.472997	0.572997	0.1	303	0.809001	0.763502	1.68333	0.763502
[C_1_5622]C_1_5622	1	5622	15:11:15	00:00:10		Nachvakuum			133.1	133	2957	2965	3175	3688	1	0	1	0	1	0	1	00:05:14	134.4	134.94	0.429713	0.539974	0.2	304	0.820009	0.785144	1.68889	0.785144
[C_1_5625]C_1_5625	1	5625	12:26:17	00:00:10		Nachvakuum			132.8	132.8	2938	2930	3178	3633	1	0	1	0	1	0	1	00:05:14	134.4	134.951	0.450985	0.550985	0.3	304	0.816338	0.774508	1.68889	0.774508
[C_1_5627]C_1_5627	1	5627	16:19:13	00:00:10		Nachvakuum			133.1	133.2	2963	2971	3188	3720	1	0	1	0	1	0	1	00:05:15	134.4	135.006	0.405993	0.605993	0.2	305	0.798002	0.797003	1.69444	0.797003
[C_1_5629]C_1_5629	1	5629	09:54:52	00:00:10		Nachvakuum			133	133.1	2957	2948	3173	3763	1	0	1	0	1	0	1	00:05:14	134.4	134.929	0.428961	0.528961	0.3	304	0.82368	0.785519	1.68889	0.785519
[C_1_5630]C_1_5630	1	5630	12:51:28	00:00:10		Nachvakuum			132.9	132.9	2943	2940	3174	3695	1	0	1	0	1	0	1	00:05:13	134.4	135.061	0.460931	0.660931	0.2	303	0.77969	0.769535	1.68333	0.769535
[C_1_5631]C_1_5631	1	5631	15:38:37	00:00:10		Nachvakuum			133	133	2957	2955	3175	3665	1	0	1	0	1	0	1	00:05:14	134.4	134.94	0.440752	0.539974	0.2	304	0.820009	0.779624	1.68889	0.779624
[C_1_5633]C_1_5633	1	5633	09:04:19	00:00:10		Nachvakuum			132.3	131.8	2866	2860	3185	3739	1	0	1	0	1	0	1	00:05:15	134.2	134.896	0.463778	0.695904	0.3	305	0.768032	0.768111	1.69444	0.768032
[C_1_5634]C_1_5634	1	5634	10:33:13	00:00:10		Nachvakuum			133	133.1	2956	2955	3174	3748	1	0	1	0	1	0	1	00:05:13	134.4	135	0.539974	0.6	0.4	303	0.8	0.730013	1.68333	0.730013
[C_1_5635]C_1_5635	1	5635	14:36:03	00:00:10		Nachvakuum			132.9	132.9	2942	2942	3185	3730	1	0	1	0	1	0	1	00:05:13	134.4	135.061	0.660931	0.660931	0.3	303	0.77969	0.669535	1.68333	0.669535
[C_1_5636]C_1_5636	1	5636	15:48:52	00:00:10		Nachvakuum			132.6	132.6	2921	2916	3172	3728	1	0	1	0	1	0	1	00:05:13	134.5	135.083	0.494997	0.582886	0.2	303	0.805705	0.752501	1.68333	0.752501
[C_1_5638]C_1_5638	1	5638	09:13:06	00:00:10		Nachvakuum			133.1	133.1	2963	2966	3175	3664	1	0	1	0	1	0	1	00:05:14	134.4	134.951	0.439974	0.550985	0.2	304	0.816338	0.780013	1.68889	0.780013
[C_1_5639]C_1_5639	1	5639	10:53:08	00:00:10		Nachvakuum			133.1	133.2	2968	2973	3181	3643	1	0	1	0	1	0	1	00:05:15	134.2	134.973	0.53023	0.772997	0.4	305	0.742334	0.734885	1.69444	0.734885
[C_1_5640]C_1_5640	1	5640	13:02:08	00:00:10		Nachvakuum			133	133.1	2950	2955	3175	3656	1	0	1	0	1	0	1	00:05:13	134.4	134.973	0.439974	0.572997	0.3	303	0.809001	0.780013	1.68333	0.780013
[C_1_5641]C_1_5641	1	5641	16:42:23	00:00:10		Nachvakuum			133	133.2	2933	2956	3222	3644	1	0	1	0	1	0	1	00:05:13	134.5	135.083	0.494997	0.582886	0.4	303	0.805705	0.752501	1.68333	0.752501
[C_1_5644]C_1_5644	1	5644	10:47:10	00:00:10		Nachvakuum			132.9	132.9	2948	2943	3216	3595	1	0	1	0	1	0	1	00:05:15	134.2	134.863	0.618671	0.662822	0.4	305	0.779059	0.690665	1.69444	0.690665
[C_1_5645]C_1_5645	1	5645	13:42:17	00:00:10		Nachvakuum			133.1	133.1	2963	2956	3175	3707	1	0	1	0	1	0	1	00:05:14	134.4	134.929	0.428961	0.528961	0.3	304	0.82368	0.785519	1.68889	0.785519
[C_1_5647]C_1_5647	1	5647	15:53:56	00:00:11		Nachvakuum			133.1	133.1	2965	2962	3179	3701	1	0	1	0	1	0	1	00:05:14	134.4	134.951	0.418671	0.550985	0.2	304	0.816338	0.790665	1.68889	0.790665
[C_1_5649]C_1_5649	1	5649	09:08:10	00:00:10		Nachvakuum			133	133.2	2955	2965	3186	3544	1	0	1	0	1	0	1	00:05:15	134.4	134.896	0.395904	0.495904	0.2	304	0.834699	0.802048	1.68889	0.802048
[C_1_5651]C_1_5651	1	5651	10:22:11	00:00:10		Nachvakuum			133.1	133.2	2955	2975	3223	3591	1	0	1	0	1	0	1	00:05:16	134.4	134.973	0.472997	0.572997	0.2	305	0.809001	0.763502	1.69444	0.763502
[C_1_5652]C_1_5652	1	5652	12:48:44	00:00:13		Nachvakuum			133.1	133.1	2957	2955	3192	3663	1	0	1	0	1	0	1	00:05:14	134.4	135.061	0.560931	0.660931	0.2	304	0.77969	0.719535	1.68889	0.719535
[C_1_5653]C_1_5653	1	5653	15:01:17	00:00:10		Nachvakuum			133.3	133.3	2974	2978	3172	3730	1	0	1	0	1	0	1	00:05:13	134.4	135.05	0.539974	0.649949	0.3	303	0.78335	0.730013	1.68333	0.730013
[C_1_5655]C_1_5655	1	5655	09:11:54	00:00:10		Nachvakuum			132.9	133	2949	2955	3185	3697	1	0	1	0	1	0	1	00:05:15	134.4	134.907	0.506926	0.506926	0.2	305	0.831025	0.746537	1.69444	0.746537
[C_1_5656]C_1_5656	1	5656	10:28:01	00:00:10		Nachvakuum			133.1	133.1	2957	2968	3205	3702	1	0	1	0	1	0	1	00:05:15	134.4	134.995	0.494997	0.594997	0.1	305	0.801668	0.752501	1.69444	0.752501
[C_1_5657]C_1_5657	1	5657	14:08:54	00:00:11		Nachvakuum			133.1	133.2	2970	2968	3178	3659	1	0	1	0	1	0	1	00:05:13	134.4	134.995	0.561992	0.594997	0.1	303	0.801668	0.719004	1.68333	0.719004
[C_1_5658]C_1_5658	1	5658	15:42:25	00:00:11		Nachvakuum			133.3	133.1	2969	2970	3183	3732	1	0	1	0	1	0	1	00:05:14	134.4	135.006	0.594997	0.605993	0.1	304	0.798002	0.702501	1.68889	0.702501
[C_1_5660]C_1_5660	1	5660	09:02:19	00:00:10		Nachvakuum			133.1	133.1	2967	2963	3175	3667	1	0	1	0	1	0	1	00:05:15	134.2	134.907	0.474861	0.706926	0.4	305	0.764358	0.76257	1.69444	0.76257
[C_1_5661]C_1_5661	1	5661	10:35:47	00:00:10		Nachvakuum			133.3	133.2	2977	2980	3222	3666	1	0	1	0	1	0	1	00:05:14	134.4	134.94	0.439974	0.539974	0.2	304	0.820009	0.780013	1.68889	0.780013
[C_1_5662]C_1_5662	1	5662	14:57:53	00:00:10		Nachvakuum			133.1	133.2	2969	2972	3226	3651	1	0	1	0	1	0	1	00:05:15	134.4	135.017	0.440752	0.616987	0.2	305	0.794338	0.779624	1.69444	0.779624
[C_1_5663]C_1_5663	1	5663	17:07:54	00:00:10		Nachvakuum			133	133	2941	2951	3172	3692	1	0	1	0	1	0	1	00:05:13	134.4	135.138	0.660931	0.737723	0.3	304	0.754092	0.669535	1.68889	0.669535
[C_1_5665]C_1_5665	1	5665	15:23:43	00:00:10		Nachvakuum			133.3	133.3	2973	2976	3183	3681	1	0	1	0	1	0	1	00:05:15	134.4	134.995	0.494997	0.594997	0.2	305	0.801668	0.752501	1.69444	0.752501
[C_1_5668]C_1_5668	1	5668	15:03:23	00:00:10		Nachvakuum			133	133	2952	2957	3174	3692	1	0	1	0	1	0	1	00:05:15	134.4	134.907	0.395904	0.506926	0.1	305	0.831025	0.802048	1.69444	0.802048
[C_1_5670]C_1_5670	1	5670	09:19:29	00:00:10		Nachvakuum			132.4	131.9	2884	2873	3174	3694	1	0	1	0	1	0	1	00:05:15	134.2	134.863	0.474861	0.662822	0.2	305	0.779059	0.76257	1.69444	0.76257
[C_1_5671]C_1_5671	1	5671	12:42:11	00:00:10		Nachvakuum			133	133.2	2956	2955	3177	3659	1	0	1	0	1	0	1	00:05:14	134.4	134.918	0.417945	0.517945	0.4	304	0.827352	0.791027	1.68889	0.791027
[C_1_5672]C_1_5672	1	5672	15:06:55	00:00:10		Nachvakuum			132.9	133.1	2948	2945	3175	3679	1	0	1	0	1	0	1	00:05:14	134.4	134.973	0.539974	0.572997	0.3	304	0.809001	0.730013	1.68889	0.730013
[C_1_5674]C_1_5674	1	5674	09:12:21	00:00:10		Nachvakuum			132.9	133.2	2950	2942	3185	3596	1	0	1	0	1	0	1	00:05:14	134.4	135.1	0.6	0.7	0.6	304	0.766667	0.7	1.68889	0.7
[C_1_5675]C_1_5675	1	5675	10:37:01	00:00:10		Nachvakuum			133	133.3	2957	2955	3172	3729	1	0	1	0	1	0	1	00:05:15	134.2	134.9	0.452693	0.7	0.4	305	0.766667	0.773654	1.69444	0.766667
[C_1_5676]C_1_5676	1	5676	12:40:57	00:00:10		Nachvakuum			132.6	132.9	2926	2921	3179	3681	1	0	1	0	1	0	1	00:05:14	134.4	134.951	0.550985	0.550985	0.4	304	0.816338	0.724508	1.68889	0.724508
[C_1_5677]C_1_5677	1	5677	14:37:56	00:00:10		Nachvakuum			133.1	133.3	2967	2962	3186	3697	1	0	1	0	1	0	1	00:05:15	134.4	135	0.5	0.6	0.5	305	0.8	0.75	1.69444	0.75
[C_1_5678]C_1_5678	1	5678	15:42:54	00:00:10		Nachvakuum			132.9	133	2940	2940	3217	3562	1	0	1	0	1	0	1	00:05:14	134.4	134.973	0.472997	0.572997	0.3	304	0.809001	0.763502	1.68889	0.763502
[C_1_5680]C_1_5680	1	5680	09:44:50	00:00:10		Nachvakuum			133.3	133.6	2977	2971	3185	3676	1	0	1	0	1	0	1	00:05:16	134.4	135.1	0.6	0.7	0.6	306	0.766667	0.7	1.7	0.7
[C_1_5681]C_1_5681	1	5681	11:11:47	00:00:10		Nachvakuum			132.8	133	2940	2935	3172	3698	1	0	1	0	1	0	1	00:05:15	134.4	134.94	0.451788	0.539974	0.4	305	0.820009	0.774106	1.69444	0.774106
[C_1_5682]C_1_5682	1	5682	13:14:36	00:00:11		Nachvakuum			132.9	133.2	2945	2946	3172	3702	1	0	1	0	1	0	1	00:05:14	134.4	135.05	0.550985	0.649949	0.4	304	0.78335	0.724508	1.68889	0.724508
[C_1_5683]C_1_5683	1	5683	15:24:45	00:00:10		Nachvakuum			133.1	133.5	2967	2971	3181	3674	1	0	1	0	1	0	1	00:05:14	134.4	135.028	0.5	0.627977	0.5	304	0.790674	0.75	1.68889	0.75
[C_1_5687]C_1_5687	1	5687	15:01:00	00:00:10		Nachvakuum			132.9	133.1	2942	2960	3192	3712	1	0	1	0	1	0	1	00:05:16	134.2	134.896	0.53023	0.695904	0.3	305	0.768032	0.734885	1.69444	0.734885
[C_1_5688]C_1_5688	1	5688	16:35:01	00:00:10		Nachvakuum			132.9	133.1	2928	2961	3186	3694	1	0	1	0	1	0	1	00:05:15	134.4	135.061	0.560931	0.660931	0.2	304	0.77969	0.719535	1.68889	0.719535
[C_1_5690]C_1_5690	1	5690	09:50:27	00:00:10		Nachvakuum			132.3	131.7	2876	2871	3178	3719	1	0	1	0	1	0	1	00:05:16	134.2	134.9	0.4	0.7	0.4	306	0.766667	0.8	1.7	0.766667
[C_1_5691]C_1_5691	1	5691	11:34:21	00:00:10		Nachvakuum			133	133.2	2962	2956	3173	3772	1	0	1	0	1	0	1	00:05:16	134.2	134.929	0.552358	0.728961	0.3	306	0.757013	0.723821	1.7	0.723821
[C_1_5692]C_1_5692	1	5692	12:57:12	00:00:10		Nachvakuum			133	133.1	2957	2953	3188	3689	1	0	1	0	1	0	1	00:05:15	134.2	134.907	0.651788	0.706926	0.2	305	0.764358	0.674106	1.69444	0.674106
[C_1_5694]C_1_5694	1	5694	09:38:36	00:00:10		Nachvakuum			133.3	133.4	2980	2976	3176	3695	1	0	1	0	1	0	1	00:05:16	134.2	135.1	0.6	0.9	0.6	306	0.7	0.7	1.7	0.7
[C_1_5695]C_1_5695	1	5695	10:51:31	00:00:10		Nachvakuum			132.4	131.7	2877	2872	3174	3756	1	0	1	0	1	0	1	00:05:15	134.4	134.863	0.440752	0.462822	0.2	305	0.845726	0.779624	1.69444	0.779624
[C_1_5696]C_1_5696	1	5696	13:05:10	00:00:10		Nachvakuum			133	133.1	2962	2953	3185	3739	1	0	1	0	1	0	1	00:05:15	134.2	134.896	0.474861	0.695904	0.4	305	0.768032	0.76257	1.69444	0.76257
[C_1_5697]C_1_5697	1	5697	15:28:41	00:00:10		Nachvakuum			133	133.1	2957	2950	3172	3741	1	0	1	0	1	0	1	00:05:15	134.2	134.9	0.5	0.7	0.5	305	0.766667	0.75	1.69444	0.75
[C_1_5699]C_1_5699	1	5699	10:10:51	00:00:10		Nachvakuum			132.8	133	2946	2937	3171	3678	1	0	1	0	1	0	1	00:05:15	134.2	135	0.6	0.8	0.6	305	0.733333	0.7	1.69444	0.7
[C_1_5700]C_1_5700	1	5700	11:13:13	00:00:10		Nachvakuum			132.9	132.9	2950	2940	3184	3734	1	0	1	0	1	0	1	00:05:15	134.2	134.907	0.695904	0.706926	0.4	305	0.764358	0.652048	1.69444	0.652048
[C_1_5701]C_1_5701	1	5701	13:13:44	00:00:10		Nachvakuum			132.9	133.1	2952	2945	3185	3774	1	0	1	0	1	0	1	00:05:14	134.4	134.9	0.440752	0.5	0.4	304	0.833333	0.779624	1.68889	0.779624
[C_1_5702]C_1_5702	1	5702	15:08:46	00:00:10		Nachvakuum			133.1	133.3	2968	2958	3216	3694	1	0	1	0	1	0	1	00:05:16	134.2	135.1	0.6	0.9	0.6	306	0.7	0.7	1.7	0.7
[C_1_5704]C_1_5704	1	5704	09:43:50	00:00:10		Nachvakuum			132.9	133.2	2942	2957	3185	3737	1	0	1	0	1	0	1	00:05:17	134.2	134.841	0.574474	0.640752	0.5	306	0.786416	0.712763	1.7	0.712763
[C_1_5705]C_1_5705	1	5705	11:05:31	00:00:11		Nachvakuum			133	133.2	2968	2961	3172	3740	1	0	1	0	1	0	1	00:05:14	134.2	134.874	0.618671	0.673852	0.3	304	0.775383	0.690665	1.68889	0.690665
[C_1_5706]C_1_5706	1	5706	12:52:11	00:00:10		Nachvakuum			133	133.1	2957	2951	3214	3710	1	0	1	0	1	0	1	00:05:15	134.2	134.951	0.640752	0.750985	0.4	305	0.749672	0.679624	1.69444	0.679624
[C_1_5707]C_1_5707	1	5707	15:25:45	00:00:10		Nachvakuum			133.3	133.3	2978	2976	3176	3691	1	0	1	0	1	0	1	00:05:15	134.4	134.94	0.440752	0.539974	0.4	305	0.820009	0.779624	1.69444	0.779624
[C_1_5710]C_1_5710	1	5710	12:21:04	00:00:11		Nachvakuum			132.9	133.1	2958	2948	3197	3678	1	0	1	0	1	0	1	00:05:15	134.2	135.1	0.6	0.9	0.6	305	0.7	0.7	1.69444	0.7
[C_1_5711]C_1_5711	1	5711	13:30:21	00:00:11		Nachvakuum			132.8	132.9	2941	2930	3172	3657	1	0	1	0	1	0	1	00:05:15	134.2	135	0.607626	0.8	0.5	305	0.733333	0.696187	1.69444	0.696187
[C_1_5712]C_1_5712	1	5712	14:30:21	00:00:11		Nachvakuum			132.9	133	2949	2943	3175	3734	1	0	1	0	1	0	1	00:05:14	134.2	134.918	0.651788	0.717945	0.3	304	0.760685	0.674106	1.68889	0.674106
[C_1_5714]C_1_5714	1	5714	15:40:59	00:00:10		Nachvakuum			133.3	133.3	2980	2976	3226	3678	1	0	1	0	1	0	1	00:05:16	134.2	134.874	0.618671	0.673852	0.4	306	0.775383	0.690665	1.7	0.690665
[C_1_5716]C_1_5716	1	5716	09:57:06	00:00:10		Nachvakuum			132.8	132.9	2942	2938	3175	3692	1	0	1	0	1	0	1	00:05:17	134.2	134.9	0.596578	0.7	0.5	307	0.766667	0.701711	1.70556	0.701711
[C_1_5717]C_1_5717	1	5717	11:27:00	00:00:10		Nachvakuum			132.8	133.1	2915	2965	3174	3723	1	0	1	0	1	0	1	00:05:15	134.2	134.962	0.497017	0.761992	0.3	305	0.746003	0.751491	1.69444	0.746003
[C_1_5718]C_1_5718	1	5718	13:06:55	00:00:10		Nachvakuum			132.9	133.1	2942	2958	3191	3711	1	0	1	0	1	0	1	00:05:16	134.2	135.017	0.561992	0.816987	0.3	306	0.727671	0.719004	1.7	0.719004
[C_1_5719]C_1_5719	1	5719	14:41:18	00:00:10		Nachvakuum			133	133.1	2957	2958	3183	3697	1	0	1	0	1	0	1	00:05:16	134.2	134.951	0.574474	0.750985	0.3	306	0.749672	0.712763	1.7	0.712763
[C_1_5721]C_1_5721	1	5721	09:34:09	00:00:10		Nachvakuum			132.9	133.1	2952	2950	3188	3697	1	0	1	0	1	0	1	00:05:16	134.2	134.9	0.5	0.7	0.5	306	0.766667	0.75	1.7	0.75
[C_1_5722]C_1_5722	1	5722	11:05:15	00:00:10		Nachvakuum			132.3	131.9	2884	2871	3185	3685	1	0	1	0	1	0	1	00:05:15	134.2	134.83	0.497017	0.629713	0.2	305	0.790096	0.751491	1.69444	0.751491
[C_1_5723]C_1_5723	1	5723	13:20:08	00:00:10		Nachvakuum			132.8	132.9	2935	2941	3176	3699	1	0	1	0	1	0	1	00:05:15	134.2	135.072	0.57191	0.87191	0.3	305	0.709363	0.714045	1.69444	0.709363
[C_1_5724]C_1_5724	1	5724	14:47:51	00:00:10		Nachvakuum			132.9	133.1	2945	2947	3172	3678	1	0	1	0	1	0	1	00:05:16	134.2	134.885	0.463778	0.68488	0.3	306	0.771707	0.768111	1.7	0.768111
[C_1_5725]C_1_5725	1	5725	17:33:27	00:00:10		Nachvakuum			132.8	133.2	2935	2947	3212	3672	1	0	1	0	1	0	1	00:05:15	134.4	134.907	0.418671	0.506926	0.4	305	0.831025	0.790665	1.69444	0.790665
[C_1_5727]C_1_5727	1	5727	10:00:37	00:00:10		Nachvakuum			133.1	133.3	2973	2967	3173	3691	1	0	1	0	1	0	1	00:05:16	134.2	134.852	0.419418	0.651788	0.4	306	0.782737	0.790291	1.7	0.782737
[C_1_5728]C_1_5728	1	5728	11:35:42	00:00:10		Nachvakuum			132.6	132.9	2931	2923	3178	3703	1	0	1	0	1	0	1	00:05:15	134.4	135.1	0.6	0.7	0.6	305	0.766667	0.7	1.69444	0.7
[C_1_5729]C_1_5729	1	5729	13:18:28	00:00:10		Nachvakuum			133	133.2	2961	2962	3177	3711	1	0	1	0	1	0	1	00:05:16	134.2	134.9	0.5	0.7	0.5	306	0.766667	0.75	1.7	0.75
[C_1_5730]C_1_5730	1	5730	14:39:28	00:00:10		Nachvakuum			132.9	133	2947	2951	3181	3672	1	0	1	0	1	0	1	00:05:16	134.2	134.951	0.574474	0.750985	0.3	306	0.749672	0.712763	1.7	0.712763
[C_1_5731]C_1_5731	1	5731	16:08:38	00:00:10		Nachvakuum			132.9	133.1	2953	2955	3185	3692	1	0	1	0	1	0	1	00:05:16	134.4	134.9	0.4	0.5	0.4	306	0.833333	0.8	1.7	0.8
[C_1_5733]C_1_5733	1	5733	09:56:59	00:00:10		Nachvakuum			133.1	133.3	2978	2968	3185	3688	1	0	1	0	1	0	1	00:05:16	134.2	134.907	0.5	0.706926	0.5	306	0.764358	0.75	1.7	0.75
[C_1_5734]C_1_5734	1	5734	12:31:17	00:00:10		Nachvakuum			132.8	132.8	2931	2931	3173	3707	1	0	1	0	1	0	1	00:05:15	134.2	135.028	0.574474	0.827977	0.5	305	0.724008	0.712763	1.69444	0.712763
[C_1_5735]C_1_5735	1	5735	13:32:16	00:00:10		Nachvakuum			132.8	132.9	2938	2935	3183	3700	1	0	1	0	1	0	1	00:05:13	134.4	135.017	0.516987	0.616987	0.3	303	0.794338	0.741507	1.68333	0.741507
[C_1_5736]C_1_5736	1	5736	14:38:06	00:00:10		Nachvakuum			132.6	132.7	2924	2918	3172	3623	1	0	1	0	1	0	1	00:05:16	134.4	135.061	0.560931	0.660931	0.2	306	0.77969	0.719535	1.7	0.719535
[C_1_5737]C_1_5737	1	5737	15:43:19	00:00:10		Nachvakuum			132.9	133	2950	2950	3179	3698	1	0	1	0	1	0	1	00:05:15	134.4	134.962	0.461992	0.561992	0.2	305	0.812669	0.769004	1.69444	0.769004
[C_1_5740]C_1_5740	1	5740	10:13:28	00:00:11		Nachvakuum			132.8	132.9	2939	2928	3185	3707	1	0	1	0	1	0	1	00:05:16	134.2	135	0.629713	0.8	0.5	306	0.733333	0.685144	1.7	0.685144
[C_1_5741]C_1_5741	1	5741	12:59:43	00:00:11		Nachvakuum			132.9	133	2943	2933	3175	3708	1	0	1	0	1	0	1	00:05:14	134.4	135	0.506926	0.6	0.5	304	0.8	0.746537	1.68889	0.746537
[C_1_5743]C_1_5743	1	5743	15:27:28	00:00:10		Nachvakuum			133	133.2	2950	2968	3186	3679	1	0	1	0	1	0	1	00:05:16	134.2	135.1	0.6	0.9	0.6	305	0.7	0.7	1.69444	0.7
[C_1_5744]C_1_5744	1	5744	16:47:22	00:00:10		Nachvakuum			132.6	132.8	2926	2925	3175	3689	1	0	1	0	1	0	1	00:05:15	134.4	135.072	0.57191	0.67191	0.3	304	0.77603	0.714045	1.68889	0.714045
[C_1_5746]C_1_5746	1	5746	09:55:58	00:00:10		Nachvakuum			132.9	133.3	2948	2955	3177	3700	1	0	1	0	1	0	1	00:05:16	134.2	135.2	0.8	1	0.8	305	0.666667	0.6	1.69444	0.6
[C_1_5747]C_1_5747	1	5747	11:11:47	00:00:10		Nachvakuum			133	133.3	2942	2967	3176	3586	1	0	1	0	1	0	1	00:05:15	134.4	135.061	0.660931	0.660931	0.4	304	0.77969	0.669535	1.68889	0.669535
[C_1_5748]C_1_5748	1	5748	12:46:59	00:00:11		Nachvakuum			132.9	133	2941	2942	3189	3684	1	0	1	0	1	0	1	00:05:14	134.4	135.006	0.605993	0.605993	0.5	304	0.798002	0.697003	1.68889	0.697003
[C_1_5749]C_1_5749	1	5749	14:50:33	00:00:11		Nachvakuum			133	133.2	2958	2960	3182	3632	1	0	1	0	1	0	1	00:05:14	134.4	135.061	0.560931	0.660931	0.5	304	0.77969	0.719535	1.68889	0.719535
[C_1_5750]C_1_5750	1	5750	15:56:36	00:00:10		Nachvakuum			133	133.1	2954	2957	3174	3653	1	0	1	0	1	0	1	00:05:15	134.4	135.05	0.449949	0.649949	0.3	305	0.78335	0.775026	1.69444	0.775026
[C_1_5752]C_1_5752	1	5752	09:53:10	00:00:10		Nachvakuum			133	133.2	2955	2956	3172	3686	1	0	1	0	1	0	1	00:05:16	134.2	135.4	1	1.2	1	306	0.6	0.5	1.7	0.5
[C_1_5753]C_1_5753	1	5753	11:11:53	00:00:10		Nachvakuum			132.3	132.1	2871	2870	3177	3708	1	0	1	0	1	0	1	00:05:15	134.2	135.1	0.6	0.9	0.6	305	0.7	0.7	1.69444	0.7
[C_1_5754]C_1_5754	1	5754	12:39:59	00:00:10		Nachvakuum			132.8	133	2929	2943	3216	3648	1	0	1	0	1	0	1	00:05:15	134.4	135.1	0.506926	0.7	0.5	305	0.766667	0.746537	1.69444	0.746537
[C_1_5755]C_1_5755	1	5755	13:52:15	00:00:10		Nachvakuum			132.9	133.1	2934	2946	3198	3675	1	0	1	0	1	0	1	00:05:15	134.4	135.1	0.682886	0.7	0.5	305	0.766667	0.658557	1.69444	0.658557
[C_1_5756]C_1_5756	1	5756	15:36:10	00:00:10		Nachvakuum			132.9	133.1	2930	2948	3177	3619	1	0	1	0	1	0	1	00:05:15	134.4	135.3	0.8	0.9	0.8	304	0.7	0.6	1.68889	0.6
[C_1_5757]C_1_5757	1	5757	16:57:56	00:00:10		Nachvakuum			132.9	133.2	2934	2957	3186	3680	1	0	1	0	1	0	1	00:05:15	134.4	135.083	0.627977	0.682886	0.5	304	0.772371	0.686012	1.68889	0.686012
[C_1_5759]C_1_5759	1	5759	09:38:56	00:00:10		Nachvakuum			132.4	132.2	2881	2870	3185	3690	1	0	1	0	1	0	1	00:05:16	134.2	135.2	0.7	1	0.7	306	0.666667	0.65	1.7	0.65
[C_1_5760]C_1_5760	1	5760	10:59:57	00:00:10		Nachvakuum			133	133.1	2958	2952	3186	3566	1	0	1	0	1	0	1	00:05:15	134.2	134.94	0.463778	0.739974	0.3	305	0.753342	0.768111	1.69444	0.753342
[C_1_5761]C_1_5761	1	5761	12:19:20	00:00:10		Nachvakuum			133	133.1	2959	2955	3192	3681	1	0	1	0	1	0	1	00:05:14	134.4	135.017	0.616987	0.616987	0.3	304	0.794338	0.691507	1.68889	0.691507
[C_1_5762]C_1_5762	1	5762	13:38:25	00:00:10		Nachvakuum			132.8	132.9	2935	2928	3182	3711	1	0	1	0	1	0	1	00:05:15	134.2	134.984	0.483999	0.783999	0.3	305	0.738667	0.758001	1.69444	0.738667
[C_1_5763]C_1_5763	1	5763	15:51:11	00:00:10		Nachvakuum			132.9	133	2942	2940	3177	3641	1	0	1	0	1	0	1	00:05:16	134.2	134.995	0.53023	0.794997	0.4	306	0.735001	0.734885	1.7	0.734885
[C_1_5764]C_1_5764	1	5764	17:01:09	00:00:10		Nachvakuum			133	133.2	2957	2965	3178	3688	1	0	1	0	1	0	1	00:05:15	134.4	134.995	0.539974	0.594997	0.2	305	0.801668	0.730013	1.69444	0.730013
[C_1_5771]C_1_5771	1	5771	12:24:15	00:00:10		Nachvakuum			132.6	133.2	2924	2933	3195	3675	1	0	1	0	1	0	1	00:05:15	134.4	135.5	0.9	1.1	0.9	305	0.633333	0.55	1.69444	0.55
[C_1_5774]C_1_5774	1	5774	09:50:45	00:00:10		Nachvakuum			133.1	133.5	2968	2970	3172	3672	1	0	1	0	1	0	1	00:05:15	134.2	135.4	0.9	1.2	0.9	305	0.6	0.55	1.69444	0.55
[C_1_5775]C_1_5775	1	5775	11:06:09	00:00:10		Nachvakuum			133.1	133.3	2957	2967	3192	3677	1	0	1	0	1	0	1	00:05:14	134.4	135.1	0.5	0.7	0.5	304	0.766667	0.75	1.68889	0.75
[C_1_5776]C_1_5776	1	5776	13:02:42	00:00:10		Nachvakuum			132.9	133.3	2940	2950	3198	3665	1	0	1	0	1	0	1	00:05:14	134.4	135.3	0.7	0.9	0.7	304	0.7	0.65	1.68889	0.65
[C_1_5777]C_1_5777	1	5777	15:24:55	00:00:10		Nachvakuum			132.9	133	2933	2945	3219	3685	1	0	1	0	1	0	1	00:05:14	134.4	135.05	0.549949	0.649949	0.3	304	0.78335	0.725026	1.68889	0.725026
[C_1_5778]C_1_5778	1	5778	16:31:50	00:00:10		Nachvakuum			132.4	132.1	2876	2873	3181	3631	1	0	1	0	1	0	1	00:05:14	134.4	135.061	0.561992	0.660931	0.2	303	0.77969	0.719004	1.68333	0.719004
[C_1_5780]C_1_5780	1	5780	15:16:31	00:00:11		Nachvakuum			133	133.3	2954	2953	3186	3664	1	0	1	0	1	0	1	00:05:15	134.4	135.2	0.7	0.8	0.7	305	0.733333	0.65	1.69444	0.65
[C_1_5781]C_1_5781	1	5781	17:12:23	00:00:11		Nachvakuum			132.9	133.1	2944	2950	3181	3672	1	0	1	0	1	0	1	00:05:14	134.4	135.105	0.504829	0.704829	0.3	304	0.765057	0.747585	1.68889	0.747585
[C_1_5783]C_1_5783	1	5783	10:01:46	00:00:10		Nachvakuum			132.9	133.3	2947	2950	3186	3592	1	0	1	0	1	0	1	00:05:16	134.4	135.4	0.9	1	0.9	306	0.666667	0.55	1.7	0.55
[C_1_5784]C_1_5784	1	5784	12:42:39	00:00:10		Nachvakuum			132.6	133.1	2927	2925	3227	3594	1	0	1	0	1	0	1	00:05:14	134.4	135.3	0.7	0.9	0.7	304	0.7	0.65	1.68889	0.65
[C_1_5785]C_1_5785	1	5785	15:08:52	00:00:10		Nachvakuum			132.9	133.2	2928	2946	3190	3511	1	0	1	0	1	0	1	00:05:13	134.4	135.4	0.8	1	0.8	303	0.666667	0.6	1.68333	0.6
[C_1_5786]C_1_5786	1	5786	16:13:58	00:00:10		Nachvakuum			133.1	133.4	2967	2977	3174	3621	1	0	1	0	1	0	1	00:05:15	134.4	134.918	0.417945	0.517945	0.4	305	0.827352	0.791027	1.69444	0.791027
[C_1_5788]C_1_5788	1	5788	09:42:07	00:00:10		Nachvakuum			133.1	133.8	2958	2977	3176	3709	1	0	1	0	1	0	1	00:05:16	134.2	135.3	0.8	1.1	0.8	305	0.633333	0.6	1.69444	0.6
[C_1_5789]C_1_5789	1	5789	10:56:56	00:00:10		Nachvakuum			132.9	133.1	2912	2942	3175	3587	1	0	1	0	1	0	1	00:05:15	134.4	134.94	0.439974	0.539974	0.4	304	0.820009	0.780013	1.68889	0.780013
[C_1_5790]C_1_5790	1	5790	13:27:31	00:00:11		Nachvakuum			133	133.2	2954	2955	3187	3677	1	0	1	0	1	0	1	00:05:13	134.5	135.1	0.6	0.6	0.6	303	0.8	0.7	1.68333	0.7
[C_1_5791]C_1_5791	1	5791	15:37:21	00:00:11		Nachvakuum			133	133.2	2958	2958	3174	3688	1	0	1	0	1	0	1	00:05:14	134.4	135.2	0.7	0.8	0.7	304	0.733333	0.65	1.68889	0.65
[C_1_5792]C_1_5792	1	5792	17:05:26	00:00:11		Nachvakuum			132.8	133	2931	2930	3172	3579	1	0	1	0	1	0	1	00:05:14	134.4	135.2	0.6	0.8	0.6	304	0.733333	0.7	1.68889	0.7
[C_1_5794]C_1_5794	1	5794	15:35:34	00:00:10		Nachvakuum			132.4	131.9	2852	2861	3185	3678	1	0	1	0	1	0	1	00:05:13	134.4	134.973	0.4	0.572997	0.4	303	0.809001	0.8	1.68333	0.8
[C_1_5797]C_1_5797	1	5797	10:26:26	00:00:10		Nachvakuum			133.1	133.3	2964	2962	3180	3678	1	0	1	0	1	0	1	00:05:14	134.4	135	0.5	0.6	0.5	304	0.8	0.75	1.68889	0.75
[C_1_5798]C_1_5798	1	5798	12:33:33	00:00:10		Nachvakuum			132.9	133.2	2945	2942	3174	3717	1	0	1	0	1	0	1	00:05:14	134.4	135.2	0.6	0.8	0.6	304	0.733333	0.7	1.68889	0.7
[C_1_5799]C_1_5799	1	5799	13:35:33	00:00:10		Nachvakuum			132.9	133.1	2943	2938	3177	3688	1	0	1	0	1	0	1	00:05:14	134.4	135	0.495904	0.6	0.4	304	0.8	0.752048	1.68889	0.752048
[C_1_5801]C_1_5801	1	5801	15:28:08	00:00:10		Nachvakuum			133	133.3	2940	2962	3179	3694	1	0	1	0	1	0	1	00:05:13	134.4	135.3	0.7	0.9	0.7	302	0.7	0.65	1.67778	0.65
[C_1_5803]C_1_5803	1	5803	15:48:13	00:00:10		Nachvakuum			132.6	132.2	2877	2873	3182	3702	1	0	1	0	1	0	1	00:05:14	134.4	135	0.429713	0.6	0.4	305	0.8	0.785144	1.69444	0.785144
[C_1_5804]C_1_5804	1	5804	17:30:08	00:00:11		Nachvakuum			132.9	133	2937	2937	3191	3672	1	0	1	0	1	0	1	00:05:13	134.4	135.05	0.649949	0.649949	0.3	303	0.78335	0.675026	1.68333	0.675026
[C_1_5806]C_1_5806	1	5806	09:55:54	00:00:10		Nachvakuum			133.1	133.2	2962	2966	3179	3686	1	0	1	0	1	0	1	00:05:15	134.4	134.918	0.4	0.517945	0.4	305	0.827352	0.8	1.69444	0.8
[C_1_5807]C_1_5807	1	5807	11:23:34	00:00:10		Nachvakuum			133.3	133.3	2979	2982	3188	3694	1	0	1	0	1	0	1	00:05:14	134.4	134.995	0.550985	0.594997	0.2	304	0.801668	0.724508	1.68889	0.724508
[C_1_5808]C_1_5808	1	5808	13:15:22	00:00:10		Nachvakuum			132.9	133	2946	2953	3181	3664	1	0	1	0	1	0	1	00:05:14	134.4	135.006	0.605993	0.605993	0.3	304	0.798002	0.697003	1.68889	0.697003
[C_1_5809]C_1_5809	1	5809	15:05:51	00:00:10		Nachvakuum			133	133.1	2950	2956	3188	3720	1	0	1	0	1	0	1	00:05:13	134.4	135.083	0.482886	0.682886	0.3	303	0.772371	0.758557	1.68333	0.758557
[C_1_5810]C_1_5810	1	5810	16:11:52	00:00:10		Nachvakuum			133	133.1	2948	2957	3179	3673	1	0	1	0	1	0	1	00:05:13	134.4	135.16	0.559638	0.759638	0.3	303	0.746787	0.720181	1.68333	0.720181
[C_1_5812]C_1_5812	1	5812	09:36:10	00:00:10		Nachvakuum			133.1	133.3	2964	2961	3207	3683	1	0	1	0	1	0	1	00:05:15	134.4	134.918	0.4	0.517945	0.4	305	0.827352	0.8	1.69444	0.8
[C_1_5813]C_1_5813	1	5813	11:14:07	00:00:10		Nachvakuum			133	133.2	2954	2955	3189	3635	1	0	1	0	1	0	1	00:05:14	134.4	134.951	0.517945	0.550985	0.4	304	0.816338	0.741027	1.68889	0.741027
[C_1_5815]C_1_5815	1	5815	13:28:37	00:00:10		Nachvakuum			132.8	133	2940	2937	3175	3608	1	0	1	0	1	0	1	00:05:13	134.4	135.028	0.527977	0.627977	0.3	303	0.790674	0.736012	1.68333	0.736012
[C_1_5816]C_1_5816	1	5816	14:58:33	00:00:10		Nachvakuum			133	133.3	2954	2953	3174	3695	1	0	1	0	1	0	1	00:05:14	134.4	135.2	0.649949	0.8	0.6	304	0.733333	0.675026	1.68889	0.675026
[C_1_5817]C_1_5817	1	5817	17:11:25	00:00:10		Nachvakuum			132.6	133.1	2925	2926	3179	3688	1	0	1	0	1	0	1	00:05:14	134.4	135.2	0.704829	0.8	0.6	304	0.733333	0.647585	1.68889	0.647585
[C_1_5819]C_1_5819	1	5819	09:51:13	00:00:11		Nachvakuum			133.3	133.5	2970	2972	3223	3696	1	0	1	0	1	0	1	00:05:14	134.4	135.4	0.8	1	0.8	304	0.666667	0.6	1.68889	0.6
[C_1_5820]C_1_5820	1	5820	11:23:16	00:00:11		Nachvakuum			133.3	133.6	2972	2981	3187	3722	1	0	1	0	1	0	1	00:05:13	134.4	135.2	0.67191	0.8	0.6	303	0.733333	0.664045	1.68333	0.664045
[C_1_5821]C_1_5821	1	5821	13:04:54	00:00:11		Nachvakuum			133.1	133.5	2959	2965	3220	3602	1	0	1	0	1	0	1	00:05:14	134.4	135.2	0.6	0.8	0.6	304	0.733333	0.7	1.68889	0.7
[C_1_5822]C_1_5822	1	5822	15:05:28	00:00:10		Nachvakuum			132.9	133.3	2942	2947	3177	3723	1	0	1	0	1	0	1	00:05:14	134.4	135.127	0.526761	0.726761	0.5	304	0.757746	0.736619	1.68889	0.736619
[C_1_5823]C_1_5823	1	5823	17:16:37	00:00:10		Nachvakuum			132.8	133.1	2930	2932	3174	3717	1	0	1	0	1	0	1	00:05:14	134.4	135.171	0.570591	0.770591	0.5	304	0.743136	0.714704	1.68889	0.714704
[C_1_5826]C_1_5826	1	5826	12:16:30	00:00:11		Nachvakuum			132.9	133	2948	2941	3172	3727	1	0	1	0	1	0	1	00:05:14	134.4	134.918	0.451788	0.517945	0.4	304	0.827352	0.774106	1.68889	0.774106
[C_1_5827]C_1_5827	1	5827	14:00:11	00:00:10		Nachvakuum			132.9	133.1	2945	2941	3189	3692	1	0	1	0	1	0	1	00:05:14	134.4	134.951	0.450985	0.550985	0.3	304	0.816338	0.774508	1.68889	0.774508
[C_1_5829]C_1_5829	1	5829	15:57:05	00:00:10		Nachvakuum			132.9	133.3	2930	2961	3177	3664	1	0	1	0	1	0	1	00:05:15	134.4	135	0.5	0.6	0.5	304	0.8	0.75	1.68889	0.75
[C_1_5830]C_1_5830	1	5830	17:23:00	00:00:11		Nachvakuum			133.1	133.2	2959	2961	3175	3692	1	0	1	0	1	0	1	00:05:13	134.4	134.962	0.395904	0.561992	0.3	303	0.812669	0.802048	1.68333	0.802048
[C_1_5832]C_1_5832	1	5832	09:31:02	00:00:10		Nachvakuum			133	133.2	2958	2957	3185	3619	1	0	1	0	1	0	1	00:05:14	134.4	134.907	0.48488	0.506926	0.4	304	0.831025	0.75756	1.68889	0.75756
[C_1_5833]C_1_5833	1	5833	10:55:20	00:00:10		Nachvakuum			133.1	133.3	2967	2976	3178	3596	1	0	1	0	1	0	1	00:05:14	134.4	134.973	0.572997	0.572997	0.3	304	0.809001	0.713502	1.68889	0.713502
[C_1_5834]C_1_5834	1	5834	12:16:01	00:00:10		Nachvakuum			133	133.2	2954	2962	3188	3699	1	0	1	0	1	0	1	00:05:14	134.4	135.061	0.649949	0.660931	0.3	304	0.77969	0.675026	1.68889	0.675026
[C_1_5835]C_1_5835	1	5835	13:21:31	00:00:10		Nachvakuum			133	133.2	2951	2961	3175	3679	1	0	1	0	1	0	1	00:05:13	134.4	135.061	0.560931	0.660931	0.3	303	0.77969	0.719535	1.68333	0.719535
[C_1_5836]C_1_5836	1	5836	16:00:25	00:00:10		Nachvakuum			132.9	133.2	2933	2942	3178	3654	1	0	1	0	1	0	1	00:05:14	134.4	135.1	0.5	0.7	0.5	304	0.766667	0.75	1.68889	0.75
[C_1_5838]C_1_5838	1	5838	10:05:30	00:00:10		Nachvakuum			132.4	132.6	2877	2870	3195	3628	1	0	1	0	1	0	1	00:05:14	134.4	135.3	0.8	0.9	0.8	304	0.7	0.6	1.68889	0.6
[C_1_5839]C_1_5839	1	5839	11:22:22	00:00:10		Nachvakuum			132.9	133.3	2944	2946	3178	3721	1	0	1	0	1	0	1	00:05:14	134.4	135.3	0.7	0.9	0.7	304	0.7	0.65	1.68889	0.65
[C_1_5840]C_1_5840	1	5840	13:28:52	00:00:10		Nachvakuum			133	133.3	2950	2951	3175	3721	1	0	1	0	1	0	1	00:05:14	134.4	135.3	0.7	0.9	0.7	304	0.7	0.65	1.68889	0.65
[C_1_5841]C_1_5841	1	5841	16:03:13	00:00:10		Nachvakuum			132.8	133	2930	2935	3181	3629	1	0	1	0	1	0	1	00:05:14	134.4	135.3	0.7	0.9	0.7	304	0.7	0.65	1.68889	0.65
[C_1_5843]C_1_5843	1	5843	15:09:27	00:00:10		Nachvakuum			133.1	133.4	2945	2977	3172	3679	1	0	1	0	1	0	1	00:05:15	134.4	135.2	0.7	0.8	0.7	304	0.733333	0.65	1.68889	0.65
[C_1_5844]C_1_5844	1	5844	16:55:29	00:00:11		Nachvakuum			133.3	133.5	2975	2982	3183	3678	1	0	1	0	1	0	1	00:05:13	134.4	135	0.506926	0.6	0.4	303	0.8	0.746537	1.68333	0.746537
[C_1_5846]C_1_5846	1	5846	10:01:25	00:00:10		Nachvakuum			133	133.3	2958	2960	3192	3695	1	0	1	0	1	0	1	00:05:15	134.4	135.2	0.6	0.8	0.6	305	0.733333	0.7	1.69444	0.7
[C_1_5847]C_1_5847	1	5847	11:20:00	00:00:10		Nachvakuum			133.3	133.4	2971	2980	3181	3734	1	0	1	0	1	0	1	00:05:14	134.4	135.061	0.560931	0.660931	0.3	304	0.77969	0.719535	1.68889	0.719535
[C_1_5848]C_1_5848	1	5848	12:46:51	00:00:10		Nachvakuum			132.9	133.1	2940	2943	3172	3589	1	0	1	0	1	0	1	00:05:14	134.4	135.072	0.505993	0.67191	0.3	304	0.77603	0.747003	1.68889	0.747003
[C_1_5849]C_1_5849	1	5849	14:47:04	00:00:10		Nachvakuum			133	133.3	2949	2952	3176	3635	1	0	1	0	1	0	1	00:05:14	134.4	135.1	0.561992	0.7	0.5	304	0.766667	0.719004	1.68889	0.719004
[C_1_5850]C_1_5850	1	5850	15:56:04	00:00:10		Nachvakuum			132.9	133.1	2941	2948	3192	3605	1	0	1	0	1	0	1	00:05:13	134.4	135.182	0.581542	0.781542	0.4	303	0.739486	0.709229	1.68333	0.709229
[C_1_5852]C_1_5852	1	5852	09:43:26	00:00:10		Nachvakuum			132.8	133.2	2934	2933	3177	3697	1	0	1	0	1	0	1	00:05:14	134.4	135.2	0.6	0.8	0.6	304	0.733333	0.7	1.68889	0.7
[C_1_5853]C_1_5853	1	5853	13:20:02	00:00:10		Nachvakuum			132.9	133.3	2940	2943	3172	3705	1	0	1	0	1	0	1	00:05:14	134.4	135.2	0.6	0.8	0.6	304	0.733333	0.7	1.68889	0.7
[C_1_5856]C_1_5856	1	5856	15:34:24	00:00:10		Nachvakuum			133.1	133.3	2966	2966	3228	3626	1	0	1	0	1	0	1	00:05:15	134.4	135.3	0.7	0.9	0.7	305	0.7	0.65	1.69444	0.65
[C_1_5857]C_1_5857	1	5857	17:24:44	00:00:10		Nachvakuum			133	133.2	2953	2955	3185	3694	1	0	1	0	1	0	1	00:05:14	134.4	135.1	0.5	0.7	0.5	304	0.766667	0.75	1.68889	0.75
[C_1_5859]C_1_5859	1	5859	09:37:25	00:00:10		Nachvakuum			132.4	132.3	2873	2873	3185	3685	1	0	1	0	1	0	1	00:05:15	134.2	135.2	0.7	1	0.7	305	0.666667	0.65	1.69444	0.65
[C_1_5860]C_1_5860	1	5860	11:05:26	00:00:10		Nachvakuum			133	133.3	2956	2965	3175	3699	1	0	1	0	1	0	1	00:05:14	134.4	134.973	0.561992	0.572997	0.3	304	0.809001	0.719004	1.68889	0.719004
[C_1_5861]C_1_5861	1	5861	12:45:20	00:00:10		Nachvakuum			132.9	133.1	2933	2942	3198	3679	1	0	1	0	1	0	1	00:05:15	134.4	135.138	0.737723	0.737723	0.4	305	0.754092	0.631139	1.69444	0.631139
[C_1_5862]C_1_5862	1	5862	14:27:28	00:00:10		Nachvakuum			132.9	133.1	2930	2943	3181	3697	1	0	1	0	1	0	1	00:05:14	134.5	135.006	0.494997	0.505993	0.4	304	0.831336	0.752501	1.68889	0.752501
[C_1_5863]C_1_5863	1	5863	16:27:48	00:00:10		Nachvakuum			133.1	133.3	2958	2965	3187	3695	1	0	1	0	1	0	1	00:05:14	134.4	135.1	0.5	0.7	0.5	304	0.766667	0.75	1.68889	0.75
[C_1_5865]C_1_5865	1	5865	09:54:23	00:00:10		Nachvakuum			133.1	133.2	2963	2960	3181	3599	1	0	1	0	1	0	1	00:05:14	134.4	135.1	0.5	0.7	0.5	304	0.766667	0.75	1.68889	0.75
[C_1_5866]C_1_5866	1	5866	11:10:44	00:00:10		Nachvakuum			133.1	133.1	2960	2958	3206	3583	1	0	1	0	1	0	1	00:05:14	134.4	135	0.429713	0.6	0.4	304	0.8	0.785144	1.68889	0.785144
[C_1_5867]C_1_5867	1	5867	12:41:02	00:00:10		Nachvakuum			133	133.1	2949	2951	3178	3692	1	0	1	0	1	0	1	00:05:13	134.4	135.006	0.594997	0.605993	0.4	303	0.798002	0.702501	1.68333	0.702501
[C_1_5868]C_1_5868	1	5868	14:13:25	00:00:10		Nachvakuum			133	133.2	2952	2952	3175	3732	1	0	1	0	1	0	1	00:05:14	134.4	135.1	0.5	0.7	0.5	304	0.766667	0.75	1.68889	0.75
[C_1_5869]C_1_5869	1	5869	16:24:48	00:00:10		Nachvakuum			133	133.2	2954	2950	3183	3646	1	0	1	0	1	0	1	00:05:14	134.4	135.2	0.6	0.8	0.6	304	0.733333	0.7	1.68889	0.7
[C_1_5872]C_1_5872	1	5872	10:06:20	00:00:10		Nachvakuum			133.3	133.5	2968	2980	3183	3619	1	0	1	0	1	0	1	00:05:12	134.5	135.2	0.6	0.7	0.6	302	0.766667	0.7	1.67778	0.7
[C_1_5873]C_1_5873	1	5873	11:14:26	00:00:10		Nachvakuum			132.4	132.2	2874	2881	3176	3673	1	0	1	0	1	0	1	00:05:12	134.5	135.028	0.516987	0.527977	0.4	302	0.824008	0.741507	1.67778	0.741507
[C_1_5874]C_1_5874	1	5874	12:37:50	00:00:10		Nachvakuum			133	133.2	2946	2958	3184	3596	1	0	1	0	1	0	1	00:05:12	134.4	135.061	0.605993	0.660931	0.3	302	0.77969	0.697003	1.67778	0.697003
[C_1_5875]C_1_5875	1	5875	13:45:31	00:00:10		Nachvakuum			133.1	133.3	2956	2968	3190	3668	1	0	1	0	1	0	1	00:05:12	134.5	135.171	0.604829	0.670591	0.4	302	0.77647	0.697585	1.67778	0.697585
[C_1_5876]C_1_5876	1	5876	16:03:57	00:00:10		Nachvakuum			133.3	133.5	2960	2975	3175	3675	1	0	1	0	1	0	1	00:05:21	134.5	135.2	0.513882	0.7	0.5	311	0.766667	0.743059	1.72778	0.743059
[C_1_5878]C_1_5878	1	5878	09:57:34	00:00:10		Nachvakuum			133.3	133.7	2972	2983	3177	3695	1	0	1	0	1	0	1	00:05:14	134.4	135.5	0.9	1.1	0.9	304	0.633333	0.55	1.68889	0.55
[C_1_5879]C_1_5879	1	5879	11:10:44	00:00:10		Nachvakuum			133	133.4	2944	2958	3181	3668	1	0	1	0	1	0	1	00:05:13	134.4	135.3	0.7	0.9	0.7	303	0.7	0.65	1.68333	0.65
[C_1_5880]C_1_5880	1	5880	12:17:39	00:00:10		Nachvakuum			133.1	133.4	2955	2958	3174	3654	1	0	1	0	1	0	1	00:05:14	134.4	135.2	0.6	0.8	0.6	304	0.733333	0.7	1.68889	0.7
[C_1_5881]C_1_5881	1	5881	13:46:35	00:00:10		Nachvakuum			133.1	133.5	2957	2960	3192	3632	1	0	1	0	1	0	1	00:05:12	134.5	135.3	0.7	0.8	0.7	302	0.733333	0.65	1.67778	0.65
[C_1_5882]C_1_5882	1	5882	15:30:47	00:00:10		Nachvakuum			132.9	133.3	2936	2943	3183	3705	1	0	1	0	1	0	1	00:05:13	134.5	135.5	0.813882	1	0.8	303	0.666667	0.593059	1.68333	0.593059
[C_1_5885]C_1_5885	1	5885	12:41:54	00:00:10		Nachvakuum			133.3	133.5	2971	2978	3211	3568	1	0	1	0	1	0	1	00:05:12	134.5	135.05	0.450985	0.549949	0.3	302	0.816684	0.774508	1.67778	0.774508
[C_1_5887]C_1_5887	1	5887	15:34:33	00:00:10		Nachvakuum			133.3	133.3	2956	2986	3184	3702	1	0	1	0	1	0	1	00:05:13	134.5	135.116	0.515796	0.615796	0.3	303	0.794735	0.742102	1.68333	0.742102
[C_1_5888]C_1_5888	1	5888	17:16:41	00:00:10		Nachvakuum			132.4	132.2	2873	2886	3183	3696	1	0	1	0	1	0	1	00:05:13	134.4	135.072	0.505993	0.67191	0.3	302	0.77603	0.747003	1.67778	0.747003
[C_1_5890]C_1_5890	1	5890	16:18:53	00:00:11		Nachvakuum			132.6	132.2	2884	2888	3177	3670	1	0	1	0	1	0	1	00:05:12	134.5	135.116	0.549949	0.615796	0.3	302	0.794735	0.725026	1.67778	0.725026
[C_1_5892]C_1_5892	1	5892	09:40:43	00:00:10		Nachvakuum			133.3	133.4	2969	2983	3179	3691	1	0	1	0	1	0	1	00:05:13	134.5	135.116	0.57191	0.615796	0.3	303	0.794735	0.714045	1.68333	0.714045
[C_1_5893]C_1_5893	1	5893	10:48:23	00:00:10		Nachvakuum			132.5	132	2879	2898	3177	3664	1	0	1	0	1	0	1	00:05:13	134.4	135.127	0.626761	0.726761	0.3	303	0.757746	0.686619	1.68333	0.686619
[C_1_5894]C_1_5894	1	5894	12:07:36	00:00:10		Nachvakuum			132.9	133	2936	2948	3179	3704	1	0	1	0	1	0	1	00:05:12	134.5	135.138	0.537723	0.637723	0.2	302	0.787426	0.731139	1.67778	0.731139
[C_1_5895]C_1_5895	1	5895	15:02:13	00:00:10		Nachvakuum			133.3	133.4	2974	2980	3178	3705	1	0	1	0	1	0	1	00:05:12	134.5	135.072	0.47191	0.57191	0.4	302	0.809363	0.764045	1.67778	0.764045
[C_1_5896]C_1_5896	1	5896	16:07:50	00:00:10		Nachvakuum			132.9	132.9	2929	2940	3185	3609	1	0	1	0	1	0	1	00:05:12	134.5	135.127	0.526761	0.626761	0.3	302	0.79108	0.736619	1.67778	0.736619
[C_1_5898]C_1_5898	1	5898	10:03:55	00:00:10		Nachvakuum			132.6	132.5	2895	2901	3188	3710	1	0	1	0	1	0	1	00:05:13	134.4	135.1	0.5	0.7	0.5	303	0.766667	0.75	1.68333	0.75
[C_1_5899]C_1_5899	1	5899	11:16:00	00:00:10		Nachvakuum			132.5	132.1	2879	2883	3179	3709	1	0	1	0	1	0	1	00:05:14	134.4	134.995	0.594997	0.594997	0.3	304	0.801668	0.702501	1.68889	0.702501
[C_1_5900]C_1_5900	1	5900	12:34:12	00:00:10		Nachvakuum			133.1	133.3	2949	2960	3175	3689	1	0	1	0	1	0	1	00:05:12	134.5	135.105	0.504829	0.604829	0.4	302	0.79839	0.747585	1.67778	0.747585
[C_1_5901]C_1_5901	1	5901	14:33:13	00:00:10		Nachvakuum			133.3	133.4	2962	2986	3175	3712	1	0	1	0	1	0	1	00:05:12	134.5	135.116	0.615796	0.615796	0.4	302	0.794735	0.692102	1.67778	0.692102
[C_1_5902]C_1_5902	1	5902	16:26:47	00:00:10		Nachvakuum			133.1	133.3	2941	2967	3183	3672	1	0	1	0	1	0	1	00:05:12	134.5	135.138	0.516987	0.637723	0.4	302	0.787426	0.741507	1.67778	0.741507
[C_1_5904]C_1_5904	1	5904	14:42:54	00:00:10		Nachvakuum			133.1	133.5	2951	2968	3184	3710	1	0	1	0	1	0	1	00:05:13	134.5	135.2	0.6	0.7	0.6	303	0.766667	0.7	1.68333	0.7
[C_1_5905]C_1_5905	1	5905	17:21:13	00:00:10		Nachvakuum			132.9	133.1	2927	2943	3186	3686	1	0	1	0	1	0	1	00:05:13	134.5	135.192	0.592489	0.692489	0.4	303	0.76917	0.703755	1.68333	0.703755
[C_1_5908]C_1_5908	1	5908	12:46:43	00:00:10		Nachvakuum			133	133.2	2952	2953	3172	3691	1	0	1	0	1	0	1	00:05:12	134.5	135.017	0.505993	0.516987	0.3	302	0.827671	0.747003	1.67778	0.747003
[C_1_5910]C_1_5910	1	5910	15:01:23	00:00:11		Nachvakuum			133.3	133.3	2968	2975	3179	3739	1	0	1	0	1	0	1	00:05:12	134.5	135.028	0.427977	0.527977	0.3	302	0.824008	0.786012	1.67778	0.786012
[C_1_5911]C_1_5911	1	5911	16:31:54	00:00:10		Nachvakuum			132.6	132.2	2862	2882	3198	3633	1	0	1	0	1	0	1	00:05:12	134.5	135.061	0.472997	0.560931	0.2	302	0.813023	0.763502	1.67778	0.763502
[C_1_5912]C_1_5912	1	5912	18:15:25	00:00:10		Nachvakuum			133.1	133.1	2952	2960	3172	3563	1	0	1	0	1	0	1	00:05:13	134.4	135.061	0.460931	0.660931	0.2	303	0.77969	0.769535	1.68333	0.769535
[C_1_5914]C_1_5914	1	5914	09:29:25	00:00:10		Nachvakuum			133.1	133.3	2962	2965	3177	3688	1	0	1	0	1	0	1	00:05:13	134.4	134.951	0.550985	0.550985	0.3	303	0.816338	0.724508	1.68333	0.724508
[C_1_5915]C_1_5915	1	5915	10:40:51	00:00:10		Nachvakuum			132.4	132	2879	2888	3181	3626	1	0	1	0	1	0	1	00:05:14	134.4	134.962	0.374474	0.561992	0.1	304	0.812669	0.812763	1.68889	0.812669
[C_1_5916]C_1_5916	1	5916	12:25:30	00:00:10		Nachvakuum			133	133.1	2953	2958	3190	3712	1	0	1	0	1	0	1	00:05:14	134.4	135.061	0.517945	0.660931	0.3	304	0.77969	0.741027	1.68889	0.741027
[C_1_5917]C_1_5917	1	5917	15:08:21	00:00:10		Nachvakuum			133.3	133.4	2969	2981	3196	3697	1	0	1	0	1	0	1	00:05:14	134.4	135.116	0.715796	0.715796	0.3	304	0.761401	0.642102	1.68889	0.642102
[C_1_5918]C_1_5918	1	5918	16:22:09	00:00:10		Nachvakuum			133.3	133.3	2969	2981	3177	3730	1	0	1	0	1	0	1	00:05:14	134.4	135.116	0.515796	0.715796	0.2	304	0.761401	0.742102	1.68889	0.742102
[C_1_5920]C_1_5920	1	5920	09:56:28	00:00:10		Nachvakuum			133	133.2	2953	2952	3227	3610	1	0	1	0	1	0	1	00:05:14	134.4	134.951	0.451788	0.550985	0.3	304	0.816338	0.774106	1.68889	0.774106
[C_1_5921]C_1_5921	1	5921	11:07:27	00:00:10		Nachvakuum			132.5	131.9	2880	2886	3177	3705	1	0	1	0	1	0	1	00:05:14	134.4	135.006	0.450985	0.605993	0.2	304	0.798002	0.774508	1.68889	0.774508
[C_1_5922]C_1_5922	1	5922	12:54:34	00:00:10		Nachvakuum			132.9	133.1	2942	2943	3185	3702	1	0	1	0	1	0	1	00:05:12	134.4	135.083	0.582886	0.682886	0.3	302	0.772371	0.708557	1.67778	0.708557
[C_1_5923]C_1_5923	1	5923	14:52:43	00:00:10		Nachvakuum			133	133.2	2951	2958	3179	3708	1	0	1	0	1	0	1	00:05:13	134.4	135.028	0.494997	0.627977	0.3	303	0.790674	0.752501	1.68333	0.752501
[C_1_5924]C_1_5924	1	5924	16:04:29	00:00:10		Nachvakuum			133.3	133.3	2968	2981	3172	3716	1	0	1	0	1	0	1	00:05:13	134.4	135.127	0.582886	0.726761	0.2	303	0.757746	0.708557	1.68333	0.708557
[C_1_5926]C_1_5926	1	5926	11:48:51	00:00:10		Nachvakuum			133	133.6	2920	2992	3186	3721	1	0	1	0	1	0	1	00:05:14	134.4	135.05	0.450985	0.649949	0.4	304	0.78335	0.774508	1.68889	0.774508
[C_1_5927]C_1_5927	1	5927	14:07:32	00:00:10		Nachvakuum			132.8	133	2913	2938	3183	3716	1	0	1	0	1	0	1	00:05:12	134.5	135.105	0.582886	0.604829	0.3	302	0.79839	0.708557	1.67778	0.708557
[C_1_5928]C_1_5928	1	5928	15:10:27	00:00:10		Nachvakuum			133	133.2	2933	2965	3173	3723	1	0	1	0	1	0	1	00:05:12	134.5	135.072	0.505993	0.57191	0.2	301	0.809363	0.747003	1.67222	0.747003
[C_1_5929]C_1_5929	1	5929	16:43:33	00:00:10		Nachvakuum			132.8	132.9	2927	2938	3177	3695	1	0	1	0	1	0	1	00:05:13	134.5	135.182	0.581542	0.681542	0.2	303	0.772819	0.709229	1.68333	0.709229
[C_1_5931]C_1_5931	1	5931	09:33:35	00:00:10		Nachvakuum			132.4	132.1	2870	2885	3175	3692	1	0	1	0	1	0	1	00:05:14	134.4	135.1	0.539974	0.7	0.5	304	0.766667	0.730013	1.68889	0.730013
[C_1_5932]C_1_5932	1	5932	11:17:00	00:00:10		Nachvakuum			133.1	133.4	2959	2966	3181	3699	1	0	1	0	1	0	1	00:05:14	134.4	135.061	0.495904	0.660931	0.4	304	0.77969	0.752048	1.68889	0.752048
[C_1_5933]C_1_5933	1	5933	12:57:25	00:00:10		Nachvakuum			133.1	133.3	2958	2967	3179	3693	1	0	1	0	1	0	1	00:05:14	134.4	135.061	0.572997	0.660931	0.3	304	0.77969	0.713502	1.68889	0.713502
[C_1_5934]C_1_5934	1	5934	15:48:42	00:00:10		Nachvakuum			133.3	133.5	2968	2978	3191	3673	1	0	1	0	1	0	1	00:05:12	134.5	135.072	0.57191	0.57191	0.3	302	0.809363	0.714045	1.67778	0.714045
[C_1_5936]C_1_5936	1	5936	11:23:45	00:00:11		Nachvakuum			133.1	133.3	2955	2960	3175	3693	1	0	1	0	1	0	1	00:05:13	134.4	135.1	0.627977	0.7	0.5	303	0.766667	0.686012	1.68333	0.686012
[C_1_5938]C_1_5938	1	5938	12:55:14	00:00:11		Nachvakuum			133.1	133.2	2954	2952	3217	3587	1	0	1	0	1	0	1	00:05:13	134.4	135.1	0.5	0.7	0.5	303	0.766667	0.75	1.68333	0.75
[C_1_5940]C_1_5940	1	5940	14:47:55	00:00:10		Nachvakuum			133.1	133.2	2959	2958	3190	3558	1	0	1	0	1	0	1	00:05:14	134.4	134.907	0.48488	0.506926	0.4	304	0.831025	0.75756	1.68889	0.75756
[C_1_5941]C_1_5941	1	5941	16:24:12	00:00:10		Nachvakuum			133.3	133.3	2969	2978	3175	3694	1	0	1	0	1	0	1	00:05:14	134.4	135.017	0.416987	0.616987	0.2	304	0.794338	0.791507	1.68889	0.791507
[C_1_5943]C_1_5943	1	5943	09:50:59	00:00:09		Nachvakuum			133.3	133.5	2970	2977	3177	3702	1	0	1	0	1	0	1	00:05:16	134.4	134.9	0.4	0.5	0.4	306	0.833333	0.8	1.7	0.8
[C_1_5944]C_1_5944	1	5944	11:11:55	00:00:10		Nachvakuum			133.1	133.3	2959	2967	3227	3573	1	0	1	0	1	0	1	00:05:14	134.4	134.885	0.429713	0.48488	0.2	304	0.838373	0.785144	1.68889	0.785144
[C_1_5945]C_1_5945	1	5945	13:18:24	00:00:10		Nachvakuum			132.4	132.2	2877	2873	3172	3613	1	0	1	0	1	0	1	00:05:16	134.4	134.9	0.329713	0.5	0.3	304	0.833333	0.835144	1.68889	0.833333
[C_1_5946]C_1_5946	1	5946	15:13:44	00:00:10		Nachvakuum			132.9	133.2	2927	2950	3174	3573	1	0	1	0	1	0	1	00:05:14	134.4	134.9	0.396578	0.5	0.3	303	0.833333	0.801711	1.68333	0.801711
[C_1_5948]C_1_5948	1	5948	09:43:39	00:00:10		Nachvakuum			132.4	132.1	2880	2875	3177	3557	1	0	1	0	1	0	1	00:05:15	134.4	134.9	0.362822	0.5	0.3	305	0.833333	0.818589	1.69444	0.818589
[C_1_5949]C_1_5949	1	5949	11:18:30	00:00:10		Nachvakuum			132.4	132.2	2869	2866	3176	3546	1	0	1	0	1	0	1	00:05:15	134.4	134.863	0.407626	0.462822	0.2	305	0.845726	0.796187	1.69444	0.796187
[C_1_5950]C_1_5950	1	5950	12:48:37	00:00:10		Nachvakuum			132.9	133.1	2936	2947	3186	3671	1	0	1	0	1	0	1	00:05:13	134.4	134.973	0.472997	0.572997	0.2	303	0.809001	0.763502	1.68333	0.763502
[C_1_5951]C_1_5951	1	5951	14:20:01	00:00:10		Nachvakuum			133	133.1	2945	2961	3177	3693	1	0	1	0	1	0	1	00:05:14	134.4	135.072	0.594997	0.67191	0.2	304	0.77603	0.702501	1.68889	0.702501
[C_1_5952]C_1_5952	1	5952	16:02:14	00:00:10		Nachvakuum			132.9	133	2923	2952	3181	3656	1	0	1	0	1	0	1	00:05:13	134.5	135.16	0.626761	0.659638	0.3	303	0.780121	0.686619	1.68333	0.686619
[C_1_5954]C_1_5954	1	5954	09:32:11	00:00:10		Nachvakuum			132.9	133	2937	2940	3175	3659	1	0	1	0	1	0	1	00:05:13	134.4	135.05	0.449949	0.649949	0.3	303	0.78335	0.775026	1.68333	0.775026
[C_1_5955]C_1_5955	1	5955	10:52:59	00:00:10		Nachvakuum			133.1	133.3	2965	2967	3172	3704	1	0	1	0	1	0	1	00:05:14	134.4	134.94	0.48488	0.539974	0.3	304	0.820009	0.75756	1.68889	0.75756
[C_1_5956]C_1_5956	1	5956	12:13:11	00:00:10		Nachvakuum			133	133.1	2951	2953	3181	3697	1	0	1	0	1	0	1	00:05:13	134.5	134.94	0.351788	0.439974	0.2	303	0.853342	0.824106	1.68333	0.824106
[C_1_5957]C_1_5957	1	5957	15:02:45	00:00:10		Nachvakuum			133	133.1	2954	2957	3179	3692	1	0	1	0	1	0	1	00:05:13	134.5	135.05	0.449949	0.549949	0.3	303	0.816684	0.775026	1.68333	0.775026
[C_1_5958]C_1_5958	1	5958	16:43:06	00:00:10		Nachvakuum			132.6	132.3	2889	2882	3181	3686	1	0	1	0	1	0	1	00:05:14	134.4	134.896	0.396578	0.495904	0.2	304	0.834699	0.801711	1.68889	0.801711
[C_1_5960]C_1_5960	1	5960	09:42:16	00:00:10		Nachvakuum			132.4	132.2	2880	2882	3177	3683	1	0	1	0	1	0	1	00:05:14	134.4	134.94	0.495904	0.539974	0.3	304	0.820009	0.752048	1.68889	0.752048
[C_1_5961]C_1_5961	1	5961	10:51:22	00:00:10		Nachvakuum			132.4	132.2	2876	2876	3178	3692	1	0	1	0	1	0	1	00:05:15	134.4	134.918	0.38488	0.517945	0.2	304	0.827352	0.80756	1.68889	0.80756
[C_1_5962]C_1_5962	1	5962	12:14:40	00:00:10		Nachvakuum			133	133.3	2935	2981	3183	3728	1	0	1	0	1	0	1	00:05:13	134.5	135.006	0.472997	0.505993	0.1	302	0.831336	0.763502	1.67778	0.763502
[C_1_5963]C_1_5963	1	5963	13:37:02	00:00:11		Nachvakuum			133.1	133.2	2962	2967	3179	3705	1	0	1	0	1	0	1	00:05:13	134.5	134.973	0.417945	0.472997	0.1	303	0.842334	0.791027	1.68333	0.791027
[C_1_5964]C_1_5964	1	5964	16:01:15	00:00:11		Nachvakuum			133	133.1	2945	2952	3177	3686	1	0	1	0	1	0	1	00:05:13	134.5	135.083	0.494997	0.582886	0.3	303	0.805705	0.752501	1.68333	0.752501
[C_1_5967]C_1_5967	1	5967	12:16:53	00:00:10		Nachvakuum			132.9	133	2936	2936	3192	3715	1	0	1	0	1	0	1	00:05:13	134.4	135	0.517945	0.6	0.4	303	0.8	0.741027	1.68333	0.741027
[C_1_5968]C_1_5968	1	5968	14:02:14	00:00:10		Nachvakuum			133.1	133.4	2965	2963	3172	3581	1	0	1	0	1	0	1	00:05:13	134.4	135	0.4	0.6	0.4	303	0.8	0.8	1.68333	0.8
[C_1_5970]C_1_5970	1	5970	09:30:56	00:00:10		Nachvakuum			133	133.1	2957	2953	3175	3664	1	0	1	0	1	0	1	00:05:14	134.4	134.841	0.374474	0.440752	0.2	305	0.853083	0.812763	1.69444	0.812763
[C_1_5971]C_1_5971	1	5971	10:55:22	00:00:10		Nachvakuum			132.9	132.9	2939	2942	3172	3673	1	0	1	0	1	0	1	00:05:13	134.4	134.918	0.38488	0.517945	0.2	303	0.827352	0.80756	1.68333	0.80756
[C_1_5972]C_1_5972	1	5972	12:46:04	00:00:10		Nachvakuum			133	133.1	2943	2955	3175	3718	1	0	1	0	1	0	1	00:05:14	134.4	135.072	0.47191	0.67191	0.2	304	0.77603	0.764045	1.68889	0.764045
[C_1_5973]C_1_5973	1	5973	15:54:53	00:00:09		Nachvakuum			132.9	133	2936	2953	3179	3538	1	0	1	0	1	0	1	00:05:14	134.4	135.05	0.450985	0.649949	0.2	304	0.78335	0.774508	1.68889	0.774508
[C_1_5974]C_1_5974	1	5974	18:30:19	00:00:10		Nachvakuum			133.1	133.2	2950	2977	3178	3675	1	0	1	0	1	0	1	00:05:13	134.5	135.061	0.516987	0.560931	0.1	302	0.813023	0.741507	1.67778	0.741507
[C_1_5976]C_1_5976	1	5976	09:46:31	00:00:10		Nachvakuum			133.4	133.4	2982	2986	3175	3666	1	0	1	0	1	0	1	00:05:13	134.4	134.94	0.517945	0.539974	0.2	303	0.820009	0.741027	1.68333	0.741027
[C_1_5977]C_1_5977	1	5977	11:05:39	00:00:10		Nachvakuum			132.3	131.8	2865	2861	3178	3669	1	0	1	0	1	0	1	00:05:15	134.3	134.94	0.395904	0.639974	0.1	305	0.786675	0.802048	1.69444	0.786675
[C_1_5978]C_1_5978	1	5978	12:15:16	00:00:10		Nachvakuum			132.9	133.3	2917	2983	3187	3572	1	0	1	0	1	0	1	00:05:14	134.4	135.006	0.505993	0.605993	0.1	304	0.798002	0.747003	1.68889	0.747003
[C_1_5979]C_1_5979	1	5979	14:23:05	00:00:10		Nachvakuum			133	133	2944	2951	3191	3595	1	0	1	0	1	0	1	00:05:13	134.4	135.05	0.449949	0.649949	0.2	303	0.78335	0.775026	1.68333	0.775026
[C_1_5980]C_1_5980	1	5980	16:07:08	00:00:10		Nachvakuum			133.3	133.3	2965	2972	3174	3675	1	0	1	0	1	0	1	00:05:15	134.4	134.896	0.440752	0.495904	0.2	305	0.834699	0.779624	1.69444	0.779624
[C_1_5981]C_1_5981	1	5981	17:06:02	00:00:10		Nachvakuum			132.9	133	2936	2946	3174	3729	1	0	1	0	1	0	1	00:05:14	134.4	134.995	0.439974	0.594997	0.2	304	0.801668	0.780013	1.68889	0.780013
[C_1_5983]C_1_5983	1	5983	10:06:32	00:00:10		Nachvakuum			132.5	132.2	2880	2910	3197	3687	1	0	1	0	1	0	1	00:05:14	134.4	134.907	0.406926	0.506926	0.2	304	0.831025	0.796537	1.68889	0.796537
[C_1_5984]C_1_5984	1	5984	11:26:29	00:00:10		Nachvakuum			132.5	132	2879	2900	3179	3648	1	0	1	0	1	0	1	00:05:14	134.4	134.918	0.417945	0.517945	0.2	304	0.827352	0.791027	1.68889	0.791027
[C_1_5985]C_1_5985	1	5985	12:44:15	00:00:10		Nachvakuum			133	133.1	2952	2957	3181	3558	1	0	1	0	1	0	1	00:05:13	134.5	135.017	0.505993	0.516987	0.2	303	0.827671	0.747003	1.68333	0.747003
[C_1_5986]C_1_5986	1	5986	14:23:44	00:00:10		Nachvakuum			133	133.1	2952	2952	3183	3681	1	0	1	0	1	0	1	00:05:13	134.4	135.006	0.405993	0.605993	0.2	303	0.798002	0.797003	1.68333	0.797003
[C_1_5987]C_1_5987	1	5987	16:15:35	00:00:10		Nachvakuum			133.1	133.2	2964	2961	3199	3670	1	0	1	0	1	0	1	00:05:13	134.4	134.962	0.417945	0.561992	0.3	303	0.812669	0.791027	1.68333	0.791027
[C_1_5989]C_1_5989	1	5989	09:48:06	00:00:10		Nachvakuum			133.1	133.2	2964	2965	3181	3664	1	0	1	0	1	0	1	00:05:13	134.4	134.907	0.38488	0.506926	0.2	303	0.831025	0.80756	1.68333	0.80756
[C_1_5990]C_1_5990	1	5990	11:06:16	00:00:10		Nachvakuum			133	133.1	2955	2957	3178	3672	1	0	1	0	1	0	1	00:05:14	134.4	134.907	0.340752	0.506926	0.1	304	0.831025	0.829624	1.68889	0.829624
[C_1_5991]C_1_5991	1	5991	12:46:15	00:00:10		Nachvakuum			133	133.1	2955	2962	3175	3694	1	0	1	0	1	0	1	00:05:14	134.4	134.951	0.550985	0.550985	0.1	304	0.816338	0.724508	1.68889	0.724508
[C_1_5992]C_1_5992	1	5992	16:25:59	00:00:10		Nachvakuum			133.1	133.2	2951	2975	3174	3699	1	0	1	0	1	0	1	00:05:14	134.4	135.061	0.460931	0.660931	0.2	303	0.77969	0.769535	1.68333	0.769535
[C_1_5993]C_1_5993	1	5993	19:36:49	00:00:10		Nachvakuum			133.3	133.3	2956	2985	3175	3703	1	0	1	0	1	0	1	00:05:14	134.5	134.995	0.494997	0.494997	0.2	303	0.835001	0.752501	1.68333	0.752501
[C_1_5995]C_1_5995	1	5995	09:27:51	00:00:10		Nachvakuum			133.1	133.2	2965	2965	3185	3607	1	0	1	0	1	0	1	00:05:14	134.4	134.896	0.362822	0.495904	0.2	304	0.834699	0.818589	1.68889	0.818589
[C_1_5996]C_1_5996	1	5996	10:36:39	00:00:10		Nachvakuum			132.6	132.2	2888	2907	3189	3679	1	0	1	0	1	0	1	00:05:14	134.4	134.962	0.440752	0.561992	0.1	304	0.812669	0.779624	1.68889	0.779624
[C_1_5997]C_1_5997	1	5997	11:43:59	00:00:10		Nachvakuum			133.1	133.3	2947	2985	3187	3678	1	0	1	0	1	0	1	00:05:13	134.4	134.896	0.395904	0.495904	0.1	303	0.834699	0.802048	1.68333	0.802048
[C_1_5998]C_1_5998	1	5998	14:34:49	00:00:10		Nachvakuum			132.8	132.9	2935	2933	3186	3708	1	0	1	0	1	0	1	00:05:13	134.4	135.05	0.449949	0.649949	0.2	303	0.78335	0.775026	1.68333	0.775026
[C_1_5999]C_1_5999	1	5999	16:47:55	00:00:10		Nachvakuum			132.8	132.9	2937	2933	3183	3679	1	0	1	0	1	0	1	00:05:13	134.4	135.017	0.494997	0.616987	0.3	303	0.794338	0.752501	1.68333	0.752501
[C_1_6001]C_1_6001	1	6001	12:03:40	00:00:10		Nachvakuum			133.1	133.1	2956	2958	3183	3676	1	0	1	0	1	0	1	00:05:13	134.4	135.05	0.450985	0.649949	0.3	303	0.78335	0.774508	1.68333	0.774508
[C_1_6002]C_1_6002	1	6002	13:19:00	00:00:10		Nachvakuum			132.9	133	2943	2947	3210	3663	1	0	1	0	1	0	1	00:05:15	134.4	135.017	0.416987	0.616987	0.2	305	0.794338	0.791507	1.69444	0.791507
[C_1_6005]C_1_6005	1	6005	09:40:29	00:00:10		Nachvakuum			133	133.3	2952	2971	3195	3566	1	0	1	0	1	0	1	00:05:15	134.4	134.973	0.495904	0.572997	0.3	305	0.809001	0.752048	1.69444	0.752048
[C_1_6006]C_1_6006	1	6006	11:05:17	00:00:10		Nachvakuum			132.3	132.1	2873	2872	3183	3650	1	0	1	0	1	0	1	00:05:15	134.4	134.918	0.429713	0.517945	0.2	304	0.827352	0.785144	1.68889	0.785144
[C_1_6007]C_1_6007	1	6007	13:02:11	00:00:10		Nachvakuum			132.9	133.1	2925	2953	3188	3675	1	0	1	0	1	0	1	00:05:15	134.4	134.918	0.429713	0.517945	0.3	304	0.827352	0.785144	1.68889	0.785144
[C_1_6008]C_1_6008	1	6008	15:39:38	00:00:11		Nachvakuum			132.8	132.8	2926	2925	3176	3616	1	0	1	0	1	0	1	00:05:13	134.4	134.962	0.361992	0.561992	0.2	303	0.812669	0.819004	1.68333	0.812669
[C_1_6009]C_1_6009	1	6009	17:09:07	00:00:10		Nachvakuum			133.1	133.2	2962	2960	3181	3687	1	0	1	0	1	0	1	00:05:13	134.4	134.918	0.417945	0.517945	0.3	303	0.827352	0.791027	1.68333	0.791027
[C_1_6011]C_1_6011	1	6011	09:49:12	00:00:10		Nachvakuum			133	133.1	2961	2958	3172	3586	1	0	1	0	1	0	1	00:05:13	134.4	134.874	0.373852	0.473852	0.2	303	0.842049	0.813074	1.68333	0.813074
[C_1_6012]C_1_6012	1	6012	11:12:44	00:00:10		Nachvakuum			133	133.1	2960	2957	3185	3711	1	0	1	0	1	0	1	00:05:15	134.4	134.863	0.362822	0.462822	0.2	305	0.845726	0.818589	1.69444	0.818589
[C_1_6013]C_1_6013	1	6013	12:56:19	00:00:10		Nachvakuum			133	133.1	2953	2952	3178	3615	1	0	1	0	1	0	1	00:05:13	134.4	134.951	0.495904	0.550985	0.2	303	0.816338	0.752048	1.68333	0.752048
[C_1_6014]C_1_6014	1	6014	15:30:00	00:00:10		Nachvakuum			133.1	133.2	2962	2960	3181	3702	1	0	1	0	1	0	1	00:05:14	134.4	134.896	0.396578	0.495904	0.2	304	0.834699	0.801711	1.68889	0.801711
[C_1_6015]C_1_6015	1	6015	17:06:45	00:00:10		Nachvakuum			133	133.1	2949	2947	3172	3661	1	0	1	0	1	0	1	00:05:12	134.4	134.962	0.473852	0.561992	0.3	302	0.812669	0.763074	1.67778	0.763074
[C_1_6017]C_1_6017	1	6017	09:27:35	00:00:11		Nachvakuum			133	133.1	2951	2948	3229	3663	1	0	1	0	1	0	1	00:05:14	134.4	134.973	0.461992	0.572997	0.3	304	0.809001	0.769004	1.68889	0.769004
[C_1_6018]C_1_6018	1	6018	10:37:57	00:00:11		Nachvakuum			133.1	133.1	2961	2965	3172	3637	1	0	1	0	1	0	1	00:05:13	134.4	134.918	0.417945	0.517945	0.2	303	0.827352	0.791027	1.68333	0.791027
[C_1_6019]C_1_6019	1	6019	12:43:51	00:00:10		Nachvakuum			133.1	133.3	2963	2968	3207	3587	1	0	1	0	1	0	1	00:05:13	134.5	135.182	0.581542	0.681542	0.3	303	0.772819	0.709229	1.68333	0.709229
[C_1_6020]C_1_6020	1	6020	14:37:29	00:00:10		Nachvakuum			132.9	132.9	2940	2948	3177	3663	1	0	1	0	1	0	1	00:05:13	134.4	135.138	0.682886	0.737723	0.2	303	0.754092	0.658557	1.68333	0.658557
[C_1_6021]C_1_6021	1	6021	15:51:51	00:00:10		Nachvakuum			133.1	133.2	2964	2967	3208	3546	1	0	1	0	1	0	1	00:05:13	134.5	135.116	0.560931	0.615796	0.2	303	0.794735	0.719535	1.68333	0.719535
[C_1_6023]C_1_6023	1	6023	09:21:41	00:00:10		Nachvakuum			132.9	133	2940	2945	3172	3646	1	0	1	0	1	0	1	00:05:14	134.4	135.083	0.682886	0.682886	0.3	304	0.772371	0.658557	1.68889	0.658557
[C_1_6024]C_1_6024	1	6024	10:27:09	00:00:10		Nachvakuum			133.3	133.3	2976	2980	3173	3586	1	0	1	0	1	0	1	00:05:14	134.4	135.006	0.539974	0.605993	0.2	304	0.798002	0.730013	1.68889	0.730013
[C_1_6025]C_1_6025	1	6025	11:48:20	00:00:10		Nachvakuum			133.3	133.3	2979	2985	3175	3681	1	0	1	0	1	0	1	00:05:13	134.4	134.94	0.406926	0.539974	0.1	303	0.820009	0.796537	1.68333	0.796537
[C_1_6026]C_1_6026	1	6026	13:29:40	00:00:10		Nachvakuum			133	133.1	2948	2958	3191	3619	1	0	1	0	1	0	1	00:05:15	134.4	134.973	0.373852	0.572997	0.2	305	0.809001	0.813074	1.69444	0.809001
[C_1_6027]C_1_6027	1	6027	15:02:17	00:00:10		Nachvakuum			133.1	133.3	2963	2977	3175	3585	1	0	1	0	1	0	1	00:05:15	134.4	135.017	0.416987	0.616987	0.2	305	0.794338	0.791507	1.69444	0.791507
[C_1_6028]C_1_6028	1	6028	16:23:51	00:00:10		Nachvakuum			132.5	132.4	2890	2890	3183	3716	1	0	1	0	1	0	1	00:05:13	134.4	135.006	0.472997	0.605993	0.2	303	0.798002	0.763502	1.68333	0.763502
[C_1_6030]C_1_6030	1	6030	10:10:26	00:00:10		Nachvakuum			132.3	131.7	2863	2862	3172	3617	1	0	1	0	1	0	1	00:05:14	134.4	134.918	0.440752	0.517945	0.2	304	0.827352	0.779624	1.68889	0.779624
[C_1_6031]C_1_6031	1	6031	11:15:21	00:00:10		Nachvakuum			132.3	131.7	2862	2860	3221	3621	1	0	1	0	1	0	1	00:05:14	134.4	134.907	0.340752	0.506926	0.2	304	0.831025	0.829624	1.68889	0.829624
[C_1_6032]C_1_6032	1	6032	12:52:51	00:00:10		Nachvakuum			132.9	133	2943	2943	3172	3698	1	0	1	0	1	0	1	00:05:13	134.4	135.072	0.47191	0.67191	0.3	303	0.77603	0.764045	1.68333	0.764045
[C_1_6033]C_1_6033	1	6033	14:09:57	00:00:10		Nachvakuum			133.1	133.1	2962	2965	3179	3672	1	0	1	0	1	0	1	00:05:13	134.4	135.006	0.594997	0.605993	0.2	303	0.798002	0.702501	1.68333	0.702501
[C_1_6034]C_1_6034	1	6034	15:45:25	00:00:10		Nachvakuum			133.3	133.3	2970	2973	3183	3717	1	0	1	0	1	0	1	00:05:14	134.4	134.995	0.462822	0.594997	0.3	304	0.801668	0.768589	1.68889	0.768589
[C_1_6035]C_1_6035	1	6035	17:29:34	00:00:10		Nachvakuum			132.9	132.9	2938	2941	3173	3730	1	0	1	0	1	0	1	00:05:13	134.4	135.16	0.559638	0.759638	0.2	303	0.746787	0.720181	1.68333	0.720181
[C_1_6038]C_1_6038	1	6038	11:33:20	00:00:10		Nachvakuum			133	133.3	2927	2961	3201	3664	1	0	1	0	1	0	1	00:05:15	134.4	134.962	0.417945	0.561992	0.3	304	0.812669	0.791027	1.68889	0.791027
[C_1_6039]C_1_6039	1	6039	13:11:30	00:00:11		Nachvakuum			132.9	133.2	2940	2936	3183	3663	1	0	1	0	1	0	1	00:05:13	134.4	135.006	0.417945	0.605993	0.4	303	0.798002	0.791027	1.68333	0.791027
[C_1_6041]C_1_6041	1	6041	09:58:25	00:00:10		Nachvakuum			133.3	133.4	2977	2978	3175	3694	1	0	1	0	1	0	1	00:05:14	134.4	134.907	0.440752	0.506926	0.3	304	0.831025	0.779624	1.68889	0.779624
[C_1_6042]C_1_6042	1	6042	11:21:10	00:00:10		Nachvakuum			133.1	133.3	2961	2967	3175	3703	1	0	1	0	1	0	1	00:05:14	134.4	134.951	0.506926	0.550985	0.2	304	0.816338	0.746537	1.68889	0.746537
[C_1_6043]C_1_6043	1	6043	12:41:19	00:00:10		Nachvakuum			132.9	133	2940	2941	3174	3717	1	0	1	0	1	0	1	00:05:13	134.4	135.105	0.561992	0.704829	0.3	303	0.765057	0.719004	1.68333	0.719004
[C_1_6044]C_1_6044	1	6044	13:44:11	00:00:10		Nachvakuum			133.4	133.4	2981	2982	3187	3640	1	0	1	0	1	0	1	00:05:13	134.4	134.907	0.395904	0.506926	0.2	303	0.831025	0.802048	1.68333	0.802048
[C_1_6045]C_1_6045	1	6045	15:50:26	00:00:10		Nachvakuum			133.1	133.3	2960	2968	3175	3597	1	0	1	0	1	0	1	00:05:14	134.4	135.028	0.427977	0.627977	0.2	304	0.790674	0.786012	1.68889	0.786012
[C_1_6047]C_1_6047	1	6047	09:29:00	00:00:10		Nachvakuum			133.1	133.2	2958	2956	3175	3579	1	0	1	0	1	0	1	00:05:13	134.4	134.951	0.4	0.550985	0.4	303	0.816338	0.8	1.68333	0.8
[C_1_6048]C_1_6048	1	6048	10:42:59	00:00:10		Nachvakuum			133	133.2	2959	2957	3177	3686	1	0	1	0	1	0	1	00:05:14	134.4	134.863	0.418671	0.462822	0.2	304	0.845726	0.790665	1.68889	0.790665
[C_1_6049]C_1_6049	1	6049	12:51:01	00:00:10		Nachvakuum			133	133.2	2951	2950	3177	3697	1	0	1	0	1	0	1	00:05:13	134.4	134.984	0.472997	0.583999	0.4	303	0.805334	0.763502	1.68333	0.763502
[C_1_6050]C_1_6050	1	6050	14:33:15	00:00:10		Nachvakuum			133.1	133.3	2964	2963	3179	3688	1	0	1	0	1	0	1	00:05:13	134.4	135.017	0.506926	0.616987	0.3	303	0.794338	0.746537	1.68333	0.746537
[C_1_6051]C_1_6051	1	6051	18:15:00	00:00:10		Nachvakuum			133	133.1	2955	2953	3187	3696	1	0	1	0	1	0	1	00:05:14	134.4	134.885	0.38488	0.48488	0.3	304	0.838373	0.80756	1.68889	0.80756
[C_1_6053]C_1_6053	1	6053	09:25:36	00:00:10		Nachvakuum			133	133.1	2950	2953	3184	3637	1	0	1	0	1	0	1	00:05:14	134.4	134.995	0.517945	0.594997	0.3	304	0.801668	0.741027	1.68889	0.741027
[C_1_6054]C_1_6054	1	6054	10:43:54	00:00:10		Nachvakuum			132.4	132.2	2875	2881	3172	3698	1	0	1	0	1	0	1	00:05:14	134.4	135.028	0.627977	0.627977	0.3	304	0.790674	0.686012	1.68889	0.686012
[C_1_6055]C_1_6055	1	6055	11:51:28	00:00:10		Nachvakuum			132.6	132.4	2893	2897	3200	3686	1	0	1	0	1	0	1	00:05:14	134.4	135.028	0.605993	0.627977	0.3	304	0.790674	0.697003	1.68889	0.697003
[C_1_6056]C_1_6056	1	6056	13:30:30	00:00:10		Nachvakuum			133	133.1	2941	2953	3183	3727	1	0	1	0	1	0	1	00:05:13	134.4	135.006	0.494997	0.605993	0.4	303	0.798002	0.752501	1.68333	0.752501
[C_1_6057]C_1_6057	1	6057	15:47:10	00:00:10		Nachvakuum			133	133.3	2945	2965	3178	3682	1	0	1	0	1	0	1	00:05:15	134.4	135.028	0.427977	0.627977	0.4	305	0.790674	0.786012	1.69444	0.786012
[C_1_6059]C_1_6059	1	6059	09:42:46	00:00:10		Nachvakuum			133.1	133.3	2971	2968	3174	3699	1	0	1	0	1	0	1	00:05:15	134.4	135.1	0.5	0.7	0.5	305	0.766667	0.75	1.69444	0.75
[C_1_6060]C_1_6060	1	6060	11:36:46	00:00:10		Nachvakuum			132.9	133	2944	2942	3176	3619	1	0	1	0	1	0	1	00:05:14	134.4	135	0.506926	0.6	0.4	304	0.8	0.746537	1.68889	0.746537
[C_1_6061]C_1_6061	1	6061	12:48:16	00:00:10		Nachvakuum			133	133	2949	2948	3194	3687	1	0	1	0	1	0	1	00:05:13	134.4	135.006	0.506926	0.605993	0.3	303	0.798002	0.746537	1.68333	0.746537
[C_1_6062]C_1_6062	1	6062	13:57:25	00:00:10		Nachvakuum			133	133.2	2953	2952	3173	3717	1	0	1	0	1	0	1	00:05:13	134.4	134.995	0.594997	0.594997	0.3	303	0.801668	0.702501	1.68333	0.702501
[C_1_6063]C_1_6063	1	6063	16:28:55	00:00:10		Nachvakuum			133.3	133.4	2968	2975	3179	3665	1	0	1	0	1	0	1	00:05:14	134.4	135.1	0.5	0.7	0.5	304	0.766667	0.75	1.68889	0.75
[C_1_6065]C_1_6065	1	6065	09:21:35	00:00:10		Nachvakuum			133	133.3	2955	2956	3176	3673	1	0	1	0	1	0	1	00:05:15	134.4	135.2	0.6	0.8	0.6	305	0.733333	0.7	1.69444	0.7
[C_1_6066]C_1_6066	1	6066	10:39:35	00:00:10		Nachvakuum			133.1	133.5	2965	2972	3175	3684	1	0	1	0	1	0	1	00:05:15	134.4	135.2	0.6	0.8	0.6	305	0.733333	0.7	1.69444	0.7
[C_1_6067]C_1_6067	1	6067	11:44:36	00:00:10		Nachvakuum			133	133.3	2957	2958	3177	3714	1	0	1	0	1	0	1	00:05:13	134.4	134.995	0.406926	0.594997	0.4	303	0.801668	0.796537	1.68333	0.796537
[C_1_6068]C_1_6068	1	6068	13:35:37	00:00:10		Nachvakuum			132.9	133.2	2941	2941	3172	3692	1	0	1	0	1	0	1	00:05:13	134.4	135.1	0.550985	0.7	0.5	303	0.766667	0.724508	1.68333	0.724508
[C_1_6069]C_1_6069	1	6069	15:37:28	00:00:10		Nachvakuum			133	133.3	2947	2950	3176	3690	1	0	1	0	1	0	1	00:05:14	134.4	135.1	0.5	0.7	0.5	304	0.766667	0.75	1.68889	0.75
[C_1_6072]C_1_6072	1	6072	12:55:02	00:00:10		Nachvakuum			133.1	133.3	2969	2973	3224	3650	1	0	1	0	1	0	1	00:05:14	134.4	134.918	0.451788	0.517945	0.1	304	0.827352	0.774106	1.68889	0.774106
[C_1_6073]C_1_6073	1	6073	14:09:51	00:00:10		Nachvakuum			133.1	133.1	2957	2960	3172	3681	1	0	1	0	1	0	1	00:05:14	134.4	134.962	0.517945	0.561992	0.2	304	0.812669	0.741027	1.68889	0.741027
[C_1_6075]C_1_6075	1	6075	09:50:08	00:00:10		Nachvakuum			133.3	133.2	2970	2971	3175	3679	1	0	1	0	1	0	1	00:05:15	134.4	134.918	0.451788	0.517945	0.1	305	0.827352	0.774106	1.69444	0.774106
[C_1_6076]C_1_6076	1	6076	11:13:48	00:00:10		Nachvakuum			133.3	133.2	2969	2975	3175	3697	1	0	1	0	1	0	1	00:05:13	134.3	134.962	0.561992	0.661992	0	303	0.779336	0.719004	1.68333	0.719004
[C_1_6077]C_1_6077	1	6077	13:09:40	00:00:10		Nachvakuum			133.3	133.1	2968	2977	3174	3644	1	0	1	0	1	0	1	00:05:13	134.4	135.028	0.616987	0.627977	0	303	0.790674	0.691507	1.68333	0.691507
[C_1_6078]C_1_6078	1	6078	15:14:04	00:00:10		Nachvakuum			132.9	132.9	2938	2943	3212	3554	1	0	1	0	1	0	1	00:05:13	134.4	135.061	0.460931	0.660931	0.1	303	0.77969	0.769535	1.68333	0.769535
[C_1_6079]C_1_6079	1	6079	16:27:14	00:00:10		Nachvakuum			132.9	132.8	2935	2943	3174	3667	1	0	1	0	1	0	1	00:05:13	134.4	135.083	0.57191	0.682886	0.1	303	0.772371	0.714045	1.68333	0.714045
[C_1_6081]C_1_6081	1	6081	09:37:36	00:00:10		Nachvakuum			133.3	133.3	2970	2970	3188	3688	1	0	1	0	1	0	1	00:05:14	134.4	134.94	0.417945	0.539974	0.2	304	0.820009	0.791027	1.68889	0.791027
[C_1_6082]C_1_6082	1	6082	11:17:41	00:00:10		Nachvakuum			133	133.1	2956	2961	3172	3616	1	0	1	0	1	0	1	00:05:14	134.4	135.017	0.616987	0.616987	0.1	304	0.794338	0.691507	1.68889	0.691507
[C_1_6083]C_1_6083	1	6083	13:12:16	00:00:10		Nachvakuum			133	133.1	2953	2957	3179	3648	1	0	1	0	1	0	1	00:05:13	134.5	135.116	0.515796	0.615796	0.2	303	0.794735	0.742102	1.68333	0.742102
[C_1_6084]C_1_6084	1	6084	14:24:40	00:00:10		Nachvakuum			133	133	2946	2951	3190	3673	1	0	1	0	1	0	1	00:05:13	134.4	135.105	0.605993	0.704829	0.1	303	0.765057	0.697003	1.68333	0.697003
[C_1_6085]C_1_6085	1	6085	16:03:44	00:00:10		Nachvakuum			133.1	133.2	2960	2970	3182	3606	1	0	1	0	1	0	1	00:05:13	134.4	135.083	0.494997	0.682886	0.1	303	0.772371	0.752501	1.68333	0.752501
[C_1_6086]C_1_6086	1	6086	17:03:11	00:00:10		Nachvakuum			133.1	133.1	2962	2968	3187	3685	1	0	1	0	1	0	1	00:05:13	134.4	135.061	0.472997	0.660931	0.2	303	0.77969	0.763502	1.68333	0.763502
[C_1_6088]C_1_6088	1	6088	09:43:58	00:00:10		Nachvakuum			133	133.2	2950	2961	3185	3606	1	0	1	0	1	0	1	00:05:14	134.4	134.962	0.406926	0.561992	0.3	304	0.812669	0.796537	1.68889	0.796537
[C_1_6089]C_1_6089	1	6089	11:14:45	00:00:10		Nachvakuum			133	133.2	2950	2967	3184	3698	1	0	1	0	1	0	1	00:05:14	134.4	134.94	0.48488	0.539974	0.3	303	0.820009	0.75756	1.68333	0.75756
[C_1_6090]C_1_6090	1	6090	13:49:10	00:00:10		Nachvakuum			132.9	133.1	2916	2951	3175	3688	1	0	1	0	1	0	1	00:05:13	134.4	134.951	0.38488	0.550985	0.3	302	0.816338	0.80756	1.67778	0.80756
[C_1_6091]C_1_6091	1	6091	15:58:09	00:00:11		Nachvakuum			133.3	133.3	2969	2976	3181	3623	1	0	1	0	1	0	1	00:05:14	134.4	135.006	0.494997	0.605993	0.2	304	0.798002	0.752501	1.68889	0.752501
[C_1_6093]C_1_6093	1	6093	09:10:19	00:00:10		Nachvakuum			133.1	133.1	2957	2963	3180	3698	1	0	1	0	1	0	1	00:05:13	134.4	135.017	0.450985	0.616987	0.2	303	0.794338	0.774508	1.68333	0.774508
[C_1_6094]C_1_6094	1	6094	10:29:34	00:00:10		Nachvakuum			133.1	133.2	2966	2973	3186	3662	1	0	1	0	1	0	1	00:05:13	134.4	135.028	0.450985	0.627977	0.2	303	0.790674	0.774508	1.68333	0.774508
[C_1_6095]C_1_6095	1	6095	11:54:14	00:00:10		Nachvakuum			132.5	132.6	2873	2930	3188	3698	1	0	1	0	1	0	1	00:05:14	134.4	134.995	0.495904	0.594997	0.2	304	0.801668	0.752048	1.68889	0.752048
[C_1_6096]C_1_6096	1	6096	14:20:11	00:00:10		Nachvakuum			133.1	133.3	2963	2970	3175	3697	1	0	1	0	1	0	1	00:05:13	134.4	135.2	0.7	0.8	0.7	303	0.733333	0.65	1.68333	0.65
[C_1_6097]C_1_6097	1	6097	16:40:01	00:00:10		Nachvakuum			132.8	132.8	2873	2923	3193	3708	1	0	1	0	1	0	1	00:05:14	134.4	135.1	0.660931	0.7	0.6	304	0.766667	0.669535	1.68889	0.669535
[C_1_6099]C_1_6099	1	6099	09:17:19	00:00:10		Nachvakuum			132.9	133.1	2939	2947	3173	3683	1	0	1	0	1	0	1	00:05:13	134.4	135.072	0.47191	0.67191	0.4	303	0.77603	0.764045	1.68333	0.764045
[C_1_6100]C_1_6100	1	6100	10:48:36	00:00:10		Nachvakuum			133.1	133.2	2956	2963	3230	3670	1	0	1	0	1	0	1	00:05:13	134.4	135.006	0.472997	0.605993	0.3	303	0.798002	0.763502	1.68333	0.763502
[C_1_6101]C_1_6101	1	6101	12:34:31	00:00:10		Nachvakuum			132.8	132.8	2925	2930	3179	3697	1	0	1	0	1	0	1	00:05:13	134.4	135.105	0.504829	0.704829	0.4	303	0.765057	0.747585	1.68333	0.747585
[C_1_6102]C_1_6102	1	6102	14:18:17	00:00:10		Nachvakuum			133.3	133.3	2968	2983	3180	3599	1	0	1	0	1	0	1	00:05:14	134.4	134.995	0.394997	0.594997	0.3	304	0.801668	0.802501	1.68889	0.801668
[C_1_6103]C_1_6103	1	6103	16:20:46	00:00:10		Nachvakuum			133	133.2	2943	2961	3177	3734	1	0	1	0	1	0	1	00:05:13	134.5	135.017	0.416987	0.516987	0.3	302	0.827671	0.791507	1.67778	0.791507
[C_1_6106]C_1_6106	1	6106	09:12:01	00:00:11		Nachvakuum			132.5	132.7	2910	2907	3188	3675	1	0	1	0	1	0	1	00:05:12	134.5	135.017	0.450985	0.516987	0.4	302	0.827671	0.774508	1.67778	0.774508
[C_1_6107]C_1_6107	1	6107	12:04:37	00:00:10		Nachvakuum			132.9	133.1	2948	2945	3193	3704	1	0	1	0	1	0	1	00:05:13	134.4	134.907	0.473852	0.506926	0.4	303	0.831025	0.763074	1.68333	0.763074
[C_1_6109]C_1_6109	1	6109	12:03:30	00:00:10		Nachvakuum			133.3	133.3	2971	2967	3197	3662	1	0	1	0	1	0	1	00:05:14	134.4	134.918	0.417945	0.517945	0.4	304	0.827352	0.791027	1.68889	0.791027
[C_1_6110]C_1_6110	1	6110	13:51:07	00:00:10		Nachvakuum			133.1	133.2	2960	2957	3174	3677	1	0	1	0	1	0	1	00:05:14	134.4	134.973	0.417945	0.572997	0.3	304	0.809001	0.791027	1.68889	0.791027
[C_1_6112]C_1_6112	1	6112	09:56:31	00:00:10		Nachvakuum			133.1	133.3	2971	2975	3178	3717	1	0	1	0	1	0	1	00:05:14	134.4	134.918	0.417945	0.517945	0.2	304	0.827352	0.791027	1.68889	0.791027
[C_1_6113]C_1_6113	1	6113	11:04:54	00:00:10		Nachvakuum			132.9	132.9	2938	2945	3179	3686	1	0	1	0	1	0	1	00:05:14	134.4	135.072	0.594997	0.67191	0.1	304	0.77603	0.702501	1.68889	0.702501
[C_1_6114]C_1_6114	1	6114	12:43:03	00:00:10		Nachvakuum			132.8	132.9	2929	2940	3177	3678	1	0	1	0	1	0	1	00:05:13	134.4	135.072	0.594997	0.67191	0.2	303	0.77603	0.702501	1.68333	0.702501
[C_1_6115]C_1_6115	1	6115	13:46:47	00:00:10		Nachvakuum			132.9	133	2941	2956	3177	3678	1	0	1	0	1	0	1	00:05:14	134.4	135.105	0.704829	0.704829	0.1	304	0.765057	0.647585	1.68889	0.647585
[C_1_6116]C_1_6116	1	6116	16:12:15	00:00:10		Nachvakuum			132.9	133	2934	2950	3185	3724	1	0	1	0	1	0	1	00:05:14	134.5	135.083	0.527977	0.582886	0.1	304	0.805705	0.736012	1.68889	0.736012
[C_1_6118]C_1_6118	1	6118	10:03:54	00:00:10		Nachvakuum			133.1	133.3	2957	2977	3175	3703	1	0	1	0	1	0	1	00:05:16	134.4	134.819	0.407626	0.418671	0.2	305	0.860443	0.796187	1.69444	0.796187
[C_1_6119]C_1_6119	1	6119	11:32:27	00:00:11		Nachvakuum			132.4	131.9	2875	2888	3194	3708	1	0	1	0	1	0	1	00:05:14	134.4	134.863	0.362822	0.462822	0.2	304	0.845726	0.818589	1.68889	0.818589
[C_1_6120]C_1_6120	1	6120	13:18:53	00:00:11		Nachvakuum			133.1	133.2	2965	2961	3174	3710	1	0	1	0	1	0	1	00:05:13	134.4	134.94	0.406926	0.539974	0.2	303	0.820009	0.796537	1.68333	0.796537
[C_1_6121]C_1_6121	1	6121	15:25:20	00:00:10		Nachvakuum			133	133.1	2957	2955	3183	3677	1	0	1	0	1	0	1	00:05:13	134.4	134.918	0.417945	0.517945	0.1	303	0.827352	0.791027	1.68333	0.791027
[C_1_6122]C_1_6122	1	6122	16:34:35	00:00:10		Nachvakuum			132.9	132.9	2943	2940	3172	3694	1	0	1	0	1	0	1	00:05:13	134.5	135.006	0.450985	0.505993	0.1	303	0.831336	0.774508	1.68333	0.774508
[C_1_6124]C_1_6124	1	6124	09:43:44	00:00:10		Nachvakuum			132.9	133.1	2947	2947	3175	3597	1	0	1	0	1	0	1	00:05:14	134.4	134.907	0.38488	0.506926	0.3	304	0.831025	0.80756	1.68889	0.80756
[C_1_6125]C_1_6125	1	6125	11:07:43	00:00:10		Nachvakuum			132.3	132	2868	2863	3181	3747	1	0	1	0	1	0	1	00:05:15	134.4	134.907	0.362822	0.506926	0.2	305	0.831025	0.818589	1.69444	0.818589
[C_1_6126]C_1_6126	1	6126	13:02:59	00:00:10		Nachvakuum			133.1	133.3	2959	2976	3174	3701	1	0	1	0	1	0	1	00:05:13	134.4	135.083	0.482886	0.682886	0.3	303	0.772371	0.758557	1.68333	0.758557
[C_1_6127]C_1_6127	1	6127	16:04:03	00:00:10		Nachvakuum			132.9	133.1	2938	2951	3174	3717	1	0	1	0	1	0	1	00:05:14	134.4	134.9	0.4	0.5	0.4	303	0.833333	0.8	1.68333	0.8
[C_1_6129]C_1_6129	1	6129	09:21:06	00:00:10		Nachvakuum			132.9	133.1	2948	2946	3172	3716	1	0	1	0	1	0	1	00:05:12	134.4	135	0.4	0.6	0.4	302	0.8	0.8	1.67778	0.8
[C_1_6130]C_1_6130	1	6130	10:59:42	00:00:10		Nachvakuum			133.3	133.3	2973	2970	3196	3705	1	0	1	0	1	0	1	00:05:13	134.4	134.907	0.451788	0.506926	0.4	303	0.831025	0.774106	1.68333	0.774106
[C_1_6131]C_1_6131	1	6131	12:29:59	00:00:10		Nachvakuum			133.1	133.3	2958	2955	3174	3691	1	0	1	0	1	0	1	00:05:12	134.5	135.1	0.5	0.6	0.5	302	0.8	0.75	1.67778	0.75
[C_1_6132]C_1_6132	1	6132	13:59:23	00:00:10		Nachvakuum			132.4	132.1	2872	2868	3175	3592	1	0	1	0	1	0	1	00:05:14	134.4	134.951	0.550985	0.550985	0.3	304	0.816338	0.724508	1.68889	0.724508
[C_1_6133]C_1_6133	1	6133	15:29:34	00:00:10		Nachvakuum			133.3	133.3	2978	2977	3174	3568	1	0	1	0	1	0	1	00:05:13	134.4	134.9	0.451788	0.5	0.3	303	0.833333	0.774106	1.68333	0.774106
[C_1_6134]C_1_6134	1	6134	17:05:20	00:00:10		Nachvakuum			133	133.2	2952	2950	3174	3741	1	0	1	0	1	0	1	00:05:13	134.4	135.017	0.416987	0.616987	0.4	303	0.794338	0.791507	1.68333	0.791507
[C_1_6136]C_1_6136	1	6136	10:44:54	00:00:10		Nachvakuum			133	133.5	2950	2952	3199	3667	1	0	1	0	1	0	1	00:05:14	134.4	135.3	0.7	0.9	0.7	304	0.7	0.65	1.68889	0.65
[C_1_6138]C_1_6138	1	6138	14:10:51	00:00:10		Nachvakuum			133	133.3	2946	2951	3181	3695	1	0	1	0	1	0	1	00:05:14	134.4	135.2	0.6	0.8	0.6	304	0.733333	0.7	1.68889	0.7
[C_1_6140]C_1_6140	1	6140	09:34:51	00:00:11		Nachvakuum			133.1	133.3	2966	2965	3204	3608	1	0	1	0	1	0	1	00:05:13	134.4	134.973	0.539974	0.572997	0.3	303	0.809001	0.730013	1.68333	0.730013
[C_1_6141]C_1_6141	1	6141	10:59:33	00:00:10		Nachvakuum			133.4	133.4	2982	2985	3179	3709	1	0	1	0	1	0	1	00:05:14	134.4	134.951	0.539974	0.550985	0.2	304	0.816338	0.730013	1.68889	0.730013
[C_1_6142]C_1_6142	1	6142	12:20:34	00:00:10		Nachvakuum			132.9	132.9	2942	2947	3177	3672	1	0	1	0	1	0	1	00:05:13	134.4	135.072	0.627977	0.67191	0.2	303	0.77603	0.686012	1.68333	0.686012
[C_1_6143]C_1_6143	1	6143	14:01:47	00:00:10		Nachvakuum			133	133.1	2947	2947	3179	3729	1	0	1	0	1	0	1	00:05:13	134.4	135.061	0.460931	0.660931	0.3	303	0.77969	0.769535	1.68333	0.769535
[C_1_6144]C_1_6144	1	6144	15:39:01	00:00:10		Nachvakuum			133.1	133.1	2963	2961	3175	3699	1	0	1	0	1	0	1	00:05:14	134.4	134.962	0.439974	0.561992	0.2	304	0.812669	0.780013	1.68889	0.780013
[C_1_6145]C_1_6145	1	6145	17:16:35	00:00:10		Nachvakuum			133.1	133.1	2957	2960	3206	3708	1	0	1	0	1	0	1	00:05:14	134.4	135.061	0.660931	0.660931	0.1	304	0.77969	0.669535	1.68889	0.669535
[C_1_6147]C_1_6147	1	6147	10:24:09	00:00:10		Nachvakuum			133	133.2	2954	2953	3172	3602	1	0	1	0	1	0	1	00:05:13	134.4	135	0.494997	0.6	0.4	303	0.8	0.752501	1.68333	0.752501
[C_1_6148]C_1_6148	1	6148	11:31:19	00:00:10		Nachvakuum			132.5	131.9	2881	2876	3181	3703	1	0	1	0	1	0	1	00:05:14	134.4	134.94	0.406926	0.539974	0.2	304	0.820009	0.796537	1.68889	0.796537
[C_1_6149]C_1_6149	1	6149	13:05:11	00:00:10		Nachvakuum			133	133.1	2953	2957	3228	3565	1	0	1	0	1	0	1	00:05:13	134.4	135.017	0.616987	0.616987	0.2	303	0.794338	0.691507	1.68333	0.691507
[C_1_6150]C_1_6150	1	6150	16:01:39	00:00:10		Nachvakuum			133.3	133.3	2968	2968	3181	3664	1	0	1	0	1	0	1	00:05:14	134.4	134.951	0.351788	0.550985	0.3	304	0.816338	0.824106	1.68889	0.816338
[C_1_6152]C_1_6152	1	6152	09:26:12	00:00:10		Nachvakuum			133	133.2	2958	2955	3181	3735	1	0	1	0	1	0	1	00:05:13	134.4	135.2	0.7	0.8	0.7	303	0.733333	0.65	1.68333	0.65
[C_1_6153]C_1_6153	1	6153	10:34:00	00:00:10		Nachvakuum			133.3	133.5	2977	2977	3175	3660	1	0	1	0	1	0	1	00:05:15	134.4	135.3	0.7	0.9	0.7	305	0.7	0.65	1.69444	0.65
[C_1_6154]C_1_6154	1	6154	12:27:27	00:00:10		Nachvakuum			132.8	133.1	2929	2925	3175	3680	1	0	1	0	1	0	1	00:05:14	134.4	135.6	1.1	1.2	1.1	304	0.6	0.45	1.68889	0.45
[C_1_6155]C_1_6155	1	6155	14:50:47	00:00:10		Nachvakuum			133	133.3	2942	2950	3179	3701	1	0	1	0	1	0	1	00:05:13	134.4	135.2	0.613882	0.8	0.6	303	0.733333	0.693059	1.68333	0.693059
[C_1_6156]C_1_6156	1	6156	16:12:54	00:00:10		Nachvakuum			132.6	132.5	2892	2895	3197	3717	1	0	1	0	1	0	1	00:05:14	134.4	135.061	0.660931	0.660931	0.4	304	0.77969	0.669535	1.68889	0.669535
[C_1_6158]C_1_6158	1	6158	09:28:20	00:00:11		Nachvakuum			133	133.5	2947	2945	3175	3726	1	0	1	0	1	0	1	00:05:13	134.5	135.3	0.7	0.8	0.7	303	0.733333	0.65	1.68333	0.65
[C_1_6159]C_1_6159	1	6159	10:36:07	00:00:10		Nachvakuum			132.9	133.2	2947	2943	3179	3579	1	0	1	0	1	0	1	00:05:14	134.4	135	0.4	0.6	0.4	304	0.8	0.8	1.68889	0.8
[C_1_6160]C_1_6160	1	6160	11:44:36	00:00:10		Nachvakuum			133.1	133.3	2963	2960	3183	3714	1	0	1	0	1	0	1	00:05:13	134.4	135	0.4	0.6	0.4	303	0.8	0.8	1.68333	0.8
[C_1_6161]C_1_6161	1	6161	13:15:34	00:00:10		Nachvakuum			133.3	133.4	2972	2968	3192	3690	1	0	1	0	1	0	1	00:05:13	134.4	135	0.539974	0.6	0.4	303	0.8	0.730013	1.68333	0.730013
[C_1_6162]C_1_6162	1	6162	14:45:24	00:00:10		Nachvakuum			132.6	132.9	2922	2918	3185	3682	1	0	1	0	1	0	1	00:05:13	134.4	135.1	0.5	0.7	0.5	303	0.766667	0.75	1.68333	0.75
[C_1_6163]C_1_6163	1	6163	16:00:04	00:00:10		Nachvakuum			133	133.3	2959	2955	3174	3699	1	0	1	0	1	0	1	00:05:14	134.4	135	0.5	0.6	0.5	304	0.8	0.75	1.68889	0.75
[C_1_6165]C_1_6165	1	6165	09:36:20	00:00:10		Nachvakuum			132.9	133.2	2934	2952	3181	3694	1	0	1	0	1	0	1	00:05:14	134.4	134.9	0.48488	0.5	0.3	303	0.833333	0.75756	1.68333	0.75756
[C_1_6166]C_1_6166	1	6166	10:41:48	00:00:10		Nachvakuum			132.3	131.9	2863	2858	3181	3629	1	0	1	0	1	0	1	00:05:14	134.4	134.896	0.451788	0.495904	0.2	303	0.834699	0.774106	1.68333	0.774106
[C_1_6167]C_1_6167	1	6167	11:46:19	00:00:11		Nachvakuum			133	133.1	2953	2952	3188	3701	1	0	1	0	1	0	1	00:05:12	134.4	135.006	0.505993	0.605993	0.4	302	0.798002	0.747003	1.67778	0.747003
[C_1_6168]C_1_6168	1	6168	13:00:29	00:00:11		Nachvakuum			133	133.3	2956	2953	3177	3732	1	0	1	0	1	0	1	00:05:13	134.4	135.1	0.517945	0.7	0.5	303	0.766667	0.741027	1.68333	0.741027
[C_1_6169]C_1_6169	1	6169	16:02:32	00:00:10		Nachvakuum			133.3	133.5	2975	2975	3191	3730	1	0	1	0	1	0	1	00:05:13	134.4	135.1	0.6	0.7	0.6	303	0.766667	0.7	1.68333	0.7
[C_1_6172]C_1_6172	1	6172	13:06:14	00:00:10		Nachvakuum			133	133.1	2939	2956	3189	3507	1	0	1	0	1	0	1	00:05:15	134.4	134.863	0.407626	0.462822	0.2	304	0.845726	0.796187	1.68889	0.796187
[C_1_6173]C_1_6173	1	6173	14:08:26	00:00:11		Nachvakuum			133	133.1	2956	2950	3182	3678	1	0	1	0	1	0	1	00:05:13	134.4	134.896	0.395904	0.495904	0.3	303	0.834699	0.802048	1.68333	0.802048
[C_1_6175]C_1_6175	1	6175	09:47:33	00:00:10		Nachvakuum			133.1	133.6	2966	2965	3179	3622	1	0	1	0	1	0	1	00:05:14	134.4	135.3	0.7	0.9	0.7	303	0.7	0.65	1.68333	0.65
[C_1_6176]C_1_6176	1	6176	11:05:38	00:00:11		Nachvakuum			133.1	133.5	2966	2968	3183	3589	1	0	1	0	1	0	1	00:05:13	134.4	135.1	0.5	0.7	0.5	304	0.766667	0.75	1.68889	0.75
[C_1_6177]C_1_6177	1	6177	12:59:57	00:00:10		Nachvakuum			133.3	133.6	2977	2978	3181	3662	1	0	1	0	1	0	1	00:05:14	134.4	135.2	0.6	0.8	0.6	305	0.733333	0.7	1.69444	0.7
[C_1_6178]C_1_6178	1	6178	15:36:27	00:00:10		Nachvakuum			133	133.3	2950	2950	3189	3685	1	0	1	0	1	0	1	00:05:13	134.4	135.3	0.7	0.9	0.7	304	0.7	0.65	1.68889	0.65
[C_1_6180]C_1_6180	1	6180	09:28:14	00:00:10		Nachvakuum			133.1	133.5	2965	2963	3188	3705	1	0	1	0	1	0	1	00:05:13	134.4	135.2	0.6	0.8	0.6	303	0.733333	0.7	1.68333	0.7
[C_1_6181]C_1_6181	1	6181	10:32:33	00:00:10		Nachvakuum			133.3	133.4	2974	2976	3188	3577	1	0	1	0	1	0	1	00:05:14	134.4	135	0.4	0.6	0.4	304	0.8	0.8	1.68889	0.8
[C_1_6182]C_1_6182	1	6182	11:40:06	00:00:10		Nachvakuum			133.1	133.2	2962	2960	3185	3685	1	0	1	0	1	0	1	00:05:14	134.4	134.896	0.396578	0.495904	0.2	304	0.834699	0.801711	1.68889	0.801711
[C_1_6183]C_1_6183	1	6183	13:31:51	00:00:10		Nachvakuum			133	133.2	2948	2956	3181	3676	1	0	1	0	1	0	1	00:05:13	134.5	135.083	0.582886	0.582886	0.4	303	0.805705	0.708557	1.68333	0.708557
[C_1_6184]C_1_6184	1	6184	15:02:00	00:00:10		Nachvakuum			132.6	132.9	2922	2922	3175	3724	1	0	1	0	1	0	1	00:05:13	134.5	135.1	0.482886	0.6	0.4	303	0.8	0.758557	1.68333	0.758557
[C_1_6185]C_1_6185	1	6185	16:54:19	00:00:10		Nachvakuum			133.3	133.4	2969	2976	3174	3689	1	0	1	0	1	0	1	00:05:14	134.4	135.061	0.506926	0.660931	0.4	304	0.77969	0.746537	1.68889	0.746537
[C_1_6187]C_1_6187	1	6187	09:21:13	00:00:10		Nachvakuum			133.1	133.3	2957	2955	3177	3729	1	0	1	0	1	0	1	00:05:14	134.4	135.1	0.506926	0.7	0.5	304	0.766667	0.746537	1.68889	0.746537
[C_1_6188]C_1_6188	1	6188	10:29:13	00:00:10		Nachvakuum			133.3	133.4	2969	2975	3183	3561	1	0	1	0	1	0	1	00:05:13	134.4	134.995	0.572997	0.594997	0.3	303	0.801668	0.713502	1.68333	0.713502
[C_1_6189]C_1_6189	1	6189	11:30:30	00:00:10		Nachvakuum			133	133.1	2952	2958	3183	3692	1	0	1	0	1	0	1	00:05:14	134.4	135.05	0.594997	0.649949	0.1	304	0.78335	0.702501	1.68889	0.702501
[C_1_6190]C_1_6190	1	6190	13:18:07	00:00:10		Nachvakuum			133.1	133.3	2956	2963	3176	3581	1	0	1	0	1	0	1	00:05:14	134.4	135.083	0.682886	0.682886	0.3	304	0.772371	0.658557	1.68889	0.658557
[C_1_6191]C_1_6191	1	6191	14:47:22	00:00:10		Nachvakuum			133	133.2	2953	2953	3183	3710	1	0	1	0	1	0	1	00:05:13	134.4	135.006	0.405993	0.605993	0.4	303	0.798002	0.797003	1.68333	0.797003
[C_1_6192]C_1_6192	1	6192	16:19:23	00:00:10		Nachvakuum			133	133.2	2946	2953	3179	3681	1	0	1	0	1	0	1	00:05:14	134.4	135.116	0.616987	0.715796	0.4	304	0.761401	0.691507	1.68889	0.691507
[C_1_6194]C_1_6194	1	6194	09:44:14	00:00:10		Nachvakuum			133.1	133.7	2965	2971	3174	3577	1	0	1	0	1	0	1	00:05:14	134.4	135.4	0.8	1	0.8	304	0.666667	0.6	1.68889	0.6
[C_1_6195]C_1_6195	1	6195	10:59:58	00:00:10		Nachvakuum			132.9	133.3	2943	2951	3183	3705	1	0	1	0	1	0	1	00:05:13	134.4	135.2	0.6	0.8	0.6	303	0.733333	0.7	1.68333	0.7
[C_1_6196]C_1_6196	1	6196	12:58:41	00:00:10		Nachvakuum			132.8	133	2919	2937	3172	3574	1	0	1	0	1	0	1	00:05:13	134.5	135.105	0.504829	0.604829	0.4	303	0.79839	0.747585	1.68333	0.747585
[C_1_6197]C_1_6197	1	6197	14:45:51	00:00:10		Nachvakuum			133	133.2	2935	2957	3172	3673	1	0	1	0	1	0	1	00:05:13	134.5	135.072	0.57191	0.57191	0.4	303	0.809363	0.714045	1.68333	0.714045
[C_1_6198]C_1_6198	1	6198	16:10:13	00:00:10		Nachvakuum			132.9	133.3	2927	2953	3172	3678	1	0	1	0	1	0	1	00:05:14	134.4	135.2	0.682886	0.8	0.6	304	0.733333	0.658557	1.68889	0.658557
[C_1_6200]C_1_6200	1	6200	09:45:49	00:00:10		Nachvakuum			133.1	133.4	2958	2965	3172	3670	1	0	1	0	1	0	1	00:05:14	134.4	135	0.407626	0.6	0.4	304	0.8	0.796187	1.68889	0.796187
[C_1_6201]C_1_6201	1	6201	11:04:32	00:00:10		Nachvakuum			133.1	133.4	2960	2968	3194	3612	1	0	1	0	1	0	1	00:05:14	134.4	134.907	0.506926	0.506926	0.3	304	0.831025	0.746537	1.68889	0.746537
[C_1_6202]C_1_6202	1	6202	13:07:40	00:00:10		Nachvakuum			133.1	133.5	2936	2965	3177	3709	1	0	1	0	1	0	1	00:05:13	134.4	135.2	0.6	0.8	0.6	302	0.733333	0.7	1.67778	0.7
[C_1_6203]C_1_6203	1	6203	14:43:59	00:00:10		Nachvakuum			132.6	133.2	2899	2933	3191	3691	1	0	1	0	1	0	1	00:05:13	134.4	135.1	0.5	0.7	0.5	302	0.766667	0.75	1.67778	0.75
[C_1_6204]C_1_6204	1	6204	17:39:07	00:00:11		Nachvakuum			132.6	133	2919	2918	3175	3738	1	0	1	0	1	0	1	00:05:12	134.4	135.1	0.5	0.7	0.5	302	0.766667	0.75	1.67778	0.75
[C_1_6206]C_1_6206	1	6206	09:32:55	00:00:10		Nachvakuum			132.6	133	2921	2917	3215	3562	1	0	1	0	1	0	1	00:05:13	134.4	135.1	0.605993	0.7	0.5	303	0.766667	0.697003	1.68333	0.697003
[C_1_6207]C_1_6207	1	6207	11:26:49	00:00:10		Nachvakuum			132.8	133	2932	2931	3177	3680	1	0	1	0	1	0	1	00:05:13	134.4	135.05	0.539974	0.649949	0.4	303	0.78335	0.730013	1.68333	0.730013
[C_1_6208]C_1_6208	1	6208	13:10:20	00:00:10		Nachvakuum			132.8	132.9	2939	2932	3177	3625	1	0	1	0	1	0	1	00:05:14	134.4	134.9	0.440752	0.5	0.3	304	0.833333	0.779624	1.68889	0.779624
[C_1_6211]C_1_6211	1	6211	12:08:43	00:00:10		Nachvakuum			133	133.1	2940	2951	3220	3611	1	0	1	0	1	0	1	00:05:13	134.5	134.995	0.395904	0.494997	0.3	303	0.835001	0.802048	1.68333	0.802048
[C_1_6212]C_1_6212	1	6212	13:31:52	00:00:10		Nachvakuum			133.3	133.5	2960	2976	3175	3688	1	0	1	0	1	0	1	00:05:14	134.5	135	0.4	0.5	0.4	304	0.833333	0.8	1.68889	0.8
[C_1_6214]C_1_6214	1	6214	11:26:58	00:00:10		Nachvakuum			133	133.1	2951	2950	3188	3684	1	0	1	0	1	0	1	00:05:14	134.4	134.918	0.317945	0.517945	0.3	304	0.827352	0.841027	1.68889	0.827352
[C_1_6215]C_1_6215	1	6215	12:38:42	00:00:10		Nachvakuum			133.3	133.3	2966	2963	3196	3690	1	0	1	0	1	0	1	00:05:13	134.4	134.973	0.38488	0.572997	0.3	303	0.809001	0.80756	1.68333	0.80756
[C_1_6216]C_1_6216	1	6216	14:21:53	00:00:10		Nachvakuum			133.1	133.3	2960	2966	3185	3659	1	0	1	0	1	0	1	00:05:14	134.4	135.05	0.449949	0.649949	0.3	304	0.78335	0.775026	1.68889	0.775026
[C_1_6218]C_1_6218	1	6218	09:45:36	00:00:10		Nachvakuum			132.9	133.3	2943	2941	3185	3591	1	0	1	0	1	0	1	00:05:13	134.4	135.1	0.5	0.7	0.5	303	0.766667	0.75	1.68333	0.75
[C_1_6219]C_1_6219	1	6219	10:55:52	00:00:10		Nachvakuum			133.1	133.5	2967	2965	3174	3574	1	0	1	0	1	0	1	00:05:14	134.4	135.1	0.5	0.7	0.5	304	0.766667	0.75	1.68889	0.75
[C_1_6220]C_1_6220	1	6220	13:07:30	00:00:10		Nachvakuum			132.9	133.2	2945	2943	3172	3692	1	0	1	0	1	0	1	00:05:13	134.4	135	0.450985	0.6	0.4	303	0.8	0.774508	1.68333	0.774508
[C_1_6221]C_1_6221	1	6221	15:41:58	00:00:10		Nachvakuum			133	133.3	2950	2952	3174	3673	1	0	1	0	1	0	1	00:05:14	134.4	135.1	0.5	0.7	0.5	304	0.766667	0.75	1.68889	0.75
[C_1_6222]C_1_6222	1	6222	16:40:05	00:00:10		Nachvakuum			132.8	132.9	2924	2925	3179	3670	1	0	1	0	1	0	1	00:05:13	134.4	135.061	0.460931	0.660931	0.3	303	0.77969	0.769535	1.68333	0.769535
[C_1_6224]C_1_6224	1	6224	09:24:14	00:00:10		Nachvakuum			133.3	133.4	2966	2966	3182	3689	1	0	1	0	1	0	1	00:05:14	134.4	135	0.462822	0.6	0.4	304	0.8	0.768589	1.68889	0.768589
[C_1_6225]C_1_6225	1	6225	11:04:23	00:00:10		Nachvakuum			133.1	133.5	2962	2966	3187	3675	1	0	1	0	1	0	1	00:05:15	134.4	135.1	0.5	0.7	0.5	305	0.766667	0.75	1.69444	0.75
[C_1_6226]C_1_6226	1	6226	12:16:53	00:00:10		Nachvakuum			133.1	133.3	2948	2962	3190	3671	1	0	1	0	1	0	1	00:05:13	134.5	135.1	0.6	0.6	0.6	303	0.8	0.7	1.68333	0.7
[C_1_6227]C_1_6227	1	6227	14:13:55	00:00:10		Nachvakuum			132.9	133.3	2929	2942	3179	3701	1	0	1	0	1	0	1	00:05:14	134.4	135.5	1	1.1	1	304	0.633333	0.5	1.68889	0.5
[C_1_6228]C_1_6228	1	6228	15:17:53	00:00:10		Nachvakuum			132.9	133.2	2928	2947	3171	3695	1	0	1	0	1	0	1	00:05:14	134.4	135.3	0.8	0.9	0.8	303	0.7	0.6	1.68333	0.6
[C_1_6231]C_1_6231	1	6231	09:25:00	00:00:10		Nachvakuum			133.1	133.6	2959	2955	3182	3634	1	0	1	0	1	0	1	00:05:14	134.4	135.5	1	1.1	1	304	0.633333	0.5	1.68889	0.5
[C_1_6232]C_1_6232	1	6232	10:36:20	00:00:10		Nachvakuum			133.1	133.4	2961	2960	3172	3738	1	0	1	0	1	0	1	00:05:15	134.4	135.1	0.5	0.7	0.5	305	0.766667	0.75	1.69444	0.75
[C_1_6233]C_1_6233	1	6233	11:52:28	00:00:10		Nachvakuum			133	133.3	2947	2946	3196	3686	1	0	1	0	1	0	1	00:05:14	134.4	135.1	0.5	0.7	0.5	304	0.766667	0.75	1.68889	0.75
[C_1_6234]C_1_6234	1	6234	14:36:10	00:00:10		Nachvakuum			133.4	133.7	2979	2978	3172	3743	1	0	1	0	1	0	1	00:05:15	134.4	135.5	0.9	1.1	0.9	305	0.633333	0.55	1.69444	0.55
[C_1_6235]C_1_6235	1	6235	15:54:24	00:00:10		Nachvakuum			133.1	133.3	2957	2962	3175	3691	1	0	1	0	1	0	1	00:05:13	134.4	135.3	0.7	0.9	0.7	303	0.7	0.65	1.68333	0.65
[C_1_6237]C_1_6237	1	6237	09:23:39	00:00:10		Nachvakuum			133.1	133.3	2962	2965	3179	3692	1	0	1	0	1	0	1	00:05:14	134.4	135.5	0.9	1.1	0.9	304	0.633333	0.55	1.68889	0.55
[C_1_6238]C_1_6238	1	6238	10:32:48	00:00:10		Nachvakuum			133.1	133.3	2958	2961	3186	3611	1	0	1	0	1	0	1	00:05:14	134.4	135.1	0.5	0.7	0.5	304	0.766667	0.75	1.68889	0.75
[C_1_6239]C_1_6239	1	6239	13:21:12	00:00:10		Nachvakuum			132.9	133.1	2925	2946	3187	3713	1	0	1	0	1	0	1	00:05:13	134.4	135.3	0.7	0.9	0.7	303	0.7	0.65	1.68333	0.65
[C_1_6240]C_1_6240	1	6240	15:07:06	00:00:10		Nachvakuum			133.1	133.3	2945	2970	3175	3687	1	0	1	0	1	0	1	00:05:14	134.4	135.3	0.7	0.9	0.7	303	0.7	0.65	1.68333	0.65
[C_1_6242]C_1_6242	1	6242	16:34:13	00:00:11		Nachvakuum			133.3	132.7	2962	2961	3174	3613	1	0	1	0	1	0	1	00:05:12	134.1	134.929	0.828961	0.828961	0.3	302	0.72368	0.585519	1.67778	0.585519
[C_1_6244]C_1_6244	1	6244	08:48:09	00:00:10		Nachvakuum			132.9	132.4	2941	2943	3186	3682	1	0	1	0	1	0	1	00:05:13	134.1	134.951	0.78488	0.850985	0.2	303	0.716338	0.60756	1.68333	0.60756
[C_1_6245]C_1_6245	1	6245	09:56:00	00:00:10		Nachvakuum			133.1	132.8	2967	2971	3175	3673	1	0	1	0	1	0	1	00:05:14	134	134.808	0.752358	0.807626	0.3	304	0.730791	0.623821	1.68889	0.623821
[C_1_6246]C_1_6246	1	6246	11:00:14	00:00:10		Nachvakuum			133.3	132.9	2973	2983	3172	3694	1	0	1	0	1	0	1	00:05:14	134.2	134.907	0.606926	0.706926	0	304	0.764358	0.696537	1.68889	0.696537
[C_1_6247]C_1_6247	1	6247	12:53:55	00:00:10		Nachvakuum			132.8	132.4	2919	2941	3186	3732	1	0	1	0	1	0	1	00:05:14	134.2	135.028	0.805993	0.827977	0.1	304	0.724008	0.597003	1.68889	0.597003
[C_1_6248]C_1_6248	1	6248	14:26:01	00:00:10		Nachvakuum			133	132.6	2934	2961	3200	3704	1	0	1	0	1	0	1	00:05:14	134	135.061	1.04995	1.06093	0.4	304	0.646356	0.475026	1.68889	0.475026
[C_1_6251]C_1_6251	1	6251	09:15:26	00:00:10		Nachvakuum			132.9	132.8	2942	2940	3174	3743	1	0	1	0	1	0	1	00:05:13	134.3	134.918	0.617945	0.617945	0	303	0.794018	0.691027	1.68333	0.691027
[C_1_6252]C_1_6252	1	6252	10:26:56	00:00:10		Nachvakuum			132.9	132.8	2945	2941	3187	3681	1	0	1	0	1	0	1	00:05:13	134.2	134.907	0.640752	0.706926	0.1	303	0.764358	0.679624	1.68333	0.679624
[C_1_6253]C_1_6253	1	6253	11:44:53	00:00:10		Nachvakuum			133.1	132.9	2962	2960	3181	3723	1	0	1	0	1	0	1	00:05:13	134.2	134.896	0.695904	0.695904	0.1	303	0.768032	0.652048	1.68333	0.652048
[C_1_6254]C_1_6254	1	6254	13:16:37	00:00:10		Nachvakuum			133	132.9	2953	2956	3175	3597	1	0	1	0	1	0	1	00:05:14	134.2	135.05	0.649949	0.849949	0.1	304	0.716684	0.675026	1.68889	0.675026
[C_1_6255]C_1_6255	1	6255	15:03:00	00:00:10		Nachvakuum			132.9	132.8	2943	2948	3177	3625	1	0	1	0	1	0	1	00:05:13	134.3	135.072	0.705993	0.77191	0.1	303	0.742697	0.647003	1.68333	0.647003
[C_1_6256]C_1_6256	1	6256	16:00:59	00:00:10		Nachvakuum			133.1	132.8	2957	2955	3175	3697	1	0	1	0	1	0	1	00:05:12	134	134.962	0.895904	0.961992	0.2	302	0.679336	0.552048	1.67778	0.552048
[C_1_6258]C_1_6258	1	6258	09:18:43	00:00:10		Nachvakuum			132.6	132.4	2923	2918	3184	3686	1	0	1	0	1	0	1	00:05:13	134.3	134.973	0.572997	0.672997	0.1	303	0.775668	0.713502	1.68333	0.713502
[C_1_6259]C_1_6259	1	6259	10:22:56	00:00:10		Nachvakuum			132.9	132.7	2949	2946	3179	3590	1	0	1	0	1	0	1	00:05:13	134.2	134.863	0.562822	0.662822	0.1	303	0.779059	0.718589	1.68333	0.718589
[C_1_6260]C_1_6260	1	6260	11:25:48	00:00:10		Nachvakuum			132.9	132.7	2942	2946	3175	3684	1	0	1	0	1	0	1	00:05:14	134.2	134.885	0.629713	0.68488	0.2	304	0.771707	0.685144	1.68889	0.685144
[C_1_6261]C_1_6261	1	6261	13:04:44	00:00:10		Nachvakuum			133.3	133	2965	2970	3172	3697	1	0	1	0	1	0	1	00:05:14	134.2	134.918	0.651788	0.717945	0.1	304	0.760685	0.674106	1.68889	0.674106
[C_1_6262]C_1_6262	1	6262	14:45:55	00:00:10		Nachvakuum			133	132.9	2947	2956	3174	3685	1	0	1	0	1	0	1	00:05:14	134.2	134.962	0.617945	0.761992	0.1	304	0.746003	0.691027	1.68889	0.691027
[C_1_6263]C_1_6263	1	6263	15:49:48	00:00:10		Nachvakuum			133.1	132.8	2958	2960	3177	3688	1	0	1	0	1	0	1	00:05:13	134.2	135.017	0.772997	0.816987	0.2	303	0.727671	0.613502	1.68333	0.613502
[C_1_6266]C_1_6266	1	6266	13:59:15	00:00:10		Nachvakuum			133.1	132.9	2961	2960	3185	3681	1	0	1	0	1	0	1	00:05:14	134.2	134.94	0.739974	0.739974	0.2	304	0.753342	0.630013	1.68889	0.630013
[C_1_6268]C_1_6268	1	6268	09:37:35	00:00:10		Nachvakuum			133	132.8	2955	2950	3216	3719	1	0	1	0	1	0	1	00:05:15	134.1	134.852	0.651788	0.751788	0.2	305	0.749404	0.674106	1.69444	0.674106
[C_1_6269]C_1_6269	1	6269	11:13:03	00:00:10		Nachvakuum			132.4	132	2867	2892	3175	3715	1	0	1	0	1	0	1	00:05:14	134.2	134.852	0.607626	0.651788	0.2	304	0.782737	0.696187	1.68889	0.696187
[C_1_6270]C_1_6270	1	6270	12:59:35	00:00:10		Nachvakuum			133.1	132.9	2966	2962	3181	3687	1	0	1	0	1	0	1	00:05:13	134.2	134.896	0.695904	0.695904	0.2	303	0.768032	0.652048	1.68333	0.652048
[C_1_6272]C_1_6272	1	6272	16:35:38	00:00:10		Nachvakuum			133	132.9	2954	2950	3179	3703	1	0	1	0	1	0	1	00:05:18	134.3	134.874	0.562822	0.573852	0	308	0.808716	0.718589	1.71111	0.718589
[C_1_6274]C_1_6274	1	6274	14:40:41	00:00:10		Nachvakuum			132.9	132.8	2944	2941	3183	3702	1	0	1	0	1	0	1	00:05:17	134.3	134.951	0.441296	0.650985	0	307	0.783005	0.779352	1.70556	0.779352
[C_1_6275]C_1_6275	1	6275	16:55:50	00:00:10		Nachvakuum			133.1	133	2958	2952	3176	3752	1	0	1	0	1	0	1	00:05:17	134.4	134.984	0.483999	0.583999	0.1	307	0.805334	0.758001	1.70556	0.758001
[C_1_6277]C_1_6277	1	6277	15:04:05	00:00:10		Nachvakuum			133.1	133.1	2963	2961	3185	3680	1	0	1	0	1	0	1	00:05:18	134.4	134.962	0.38488	0.561992	0.2	308	0.812669	0.80756	1.71111	0.80756
[C_1_6278]C_1_6278	1	6278	16:26:10	00:00:10		Nachvakuum			133.1	133.2	2969	2965	3178	3599	1	0	1	0	1	0	1	00:05:17	134.4	134.885	0.440752	0.48488	0.1	307	0.838373	0.779624	1.70556	0.779624
[C_1_6280]C_1_6280	1	6280	15:10:37	00:00:11		Nachvakuum			133.1	133.1	2963	2965	3181	3688	1	0	1	0	1	0	1	00:05:17	134.4	134.951	0.450985	0.550985	0.2	307	0.816338	0.774508	1.70556	0.774508
[C_1_6281]C_1_6281	1	6281	16:56:59	00:00:10		Nachvakuum			133	133	2948	2952	3172	3725	1	0	1	0	1	0	1	00:05:18	134.4	135.006	0.451788	0.605993	0.2	308	0.798002	0.774106	1.71111	0.774106
[C_1_6283]C_1_6283	1	6283	15:17:56	00:00:10		Nachvakuum			133.1	133.1	2962	2958	3186	3629	1	0	1	0	1	0	1	00:05:18	134.4	134.907	0.396578	0.506926	0.2	308	0.831025	0.801711	1.71111	0.801711
[C_1_6284]C_1_6284	1	6284	17:03:37	00:00:10		Nachvakuum			132.9	132.9	2936	2937	3174	3660	1	0	1	0	1	0	1	00:05:18	134.4	135.028	0.427977	0.627977	0.2	308	0.790674	0.786012	1.71111	0.786012
[C_1_6286]C_1_6286	1	6286	09:28:05	00:00:10		Nachvakuum			132.8	132.7	2927	2923	3174	3716	1	0	1	0	1	0	1	00:05:17	134.4	135.006	0.550985	0.605993	0.3	307	0.798002	0.724508	1.70556	0.724508
[C_1_6287]C_1_6287	1	6287	12:31:41	00:00:10		Nachvakuum			133.1	133.2	2964	2961	3172	3672	1	0	1	0	1	0	1	00:05:18	134.4	134.962	0.417945	0.561992	0.2	308	0.812669	0.791027	1.71111	0.791027
[C_1_6288]C_1_6288	1	6288	14:23:19	00:00:10		Nachvakuum			132.9	133	2948	2943	3172	3710	1	0	1	0	1	0	1	00:05:18	134.4	134.907	0.495904	0.506926	0.2	308	0.831025	0.752048	1.71111	0.752048
[C_1_6291]C_1_6291	1	6291	14:46:59	00:00:10		Nachvakuum			133	133.2	2959	2955	3178	3712	1	0	1	0	1	0	1	00:05:18	134.4	134.918	0.495904	0.517945	0.3	308	0.827352	0.752048	1.71111	0.752048
[C_1_6292]C_1_6292	1	6292	16:11:18	00:00:10		Nachvakuum			133.1	133.1	2961	2960	3184	3649	1	0	1	0	1	0	1	00:05:17	134.4	134.885	0.351788	0.48488	0.2	307	0.838373	0.824106	1.70556	0.824106
[C_1_6294]C_1_6294	1	6294	15:14:45	00:00:10		Nachvakuum			133.3	133.4	2967	2976	3193	3679	1	0	1	0	1	0	1	00:05:18	134.4	134.94	0.506926	0.539974	0.3	308	0.820009	0.746537	1.71111	0.746537
[C_1_6295]C_1_6295	1	6295	16:36:21	00:00:10		Nachvakuum			133	133.2	2945	2960	3179	3634	1	0	1	0	1	0	1	00:05:19	134.4	134.973	0.372997	0.572997	0.3	309	0.809001	0.813502	1.71667	0.809001
[C_1_6297]C_1_6297	1	6297	15:19:45	00:00:10		Nachvakuum			133	133.1	2958	2956	3188	3659	1	0	1	0	1	0	1	00:05:18	134.4	134.863	0.362822	0.462822	0.2	308	0.845726	0.818589	1.71111	0.818589
[C_1_6298]C_1_6298	1	6298	17:28:03	00:00:10		Nachvakuum			132.8	132.8	2879	2922	3172	3694	1	0	1	0	1	0	1	00:05:18	134.4	134.885	0.373852	0.48488	0.1	308	0.838373	0.813074	1.71111	0.813074
[C_1_6300]C_1_6300	1	6300	14:35:40	00:00:10		Nachvakuum			132.6	132.3	2889	2882	3186	3708	1	0	1	0	1	0	1	00:05:18	134.4	135	0.5	0.6	0.5	308	0.8	0.75	1.71111	0.75
[C_1_6301]C_1_6301	1	6301	16:08:18	00:00:10		Nachvakuum			133.1	133.2	2963	2957	3171	3768	1	0	1	0	1	0	1	00:05:17	134.4	135.017	0.495904	0.616987	0.4	307	0.794338	0.752048	1.70556	0.752048
[C_1_6302]C_1_6302	1	6302	17:11:58	00:00:10		Nachvakuum			133.1	133.2	2961	2957	3179	3716	1	0	1	0	1	0	1	00:05:17	134.5	134.984	0.406926	0.483999	0.2	307	0.838667	0.796537	1.70556	0.796537
[C_1_6304]C_1_6304	1	6304	15:31:49	00:00:10		Nachvakuum			133.3	133.3	2975	2970	3183	3713	1	0	1	0	1	0	1	00:05:17	134.4	134.863	0.362822	0.462822	0.3	307	0.845726	0.818589	1.70556	0.818589
[C_1_6307]C_1_6307	1	6307	12:51:01	00:00:10		Nachvakuum			132.9	132.9	2935	2947	3172	3621	1	0	1	0	1	0	1	00:05:19	134.4	134.929	0.495904	0.528961	0	309	0.82368	0.752048	1.71667	0.752048
[C_1_6308]C_1_6308	1	6308	14:07:44	00:00:10		Nachvakuum			133.3	133.2	2967	2977	3185	3712	1	0	1	0	1	0	1	00:05:18	134.3	134.885	0.48488	0.58488	0	307	0.80504	0.75756	1.70556	0.75756
[C_1_6310]C_1_6310	1	6310	14:57:27	00:00:10		Nachvakuum			133.3	133.1	2975	2971	3181	3605	1	0	1	0	1	0	1	00:05:18	134.3	134.918	0.507626	0.617945	0	308	0.794018	0.746187	1.71111	0.746187
[C_1_6311]C_1_6311	1	6311	16:39:05	00:00:10		Nachvakuum			132.9	132.7	2940	2936	3219	3680	1	0	1	0	1	0	1	00:05:18	134.3	134.973	0.595904	0.672997	0	308	0.775668	0.702048	1.71111	0.702048
[C_1_6313]C_1_6313	1	6313	15:10:59	00:00:10		Nachvakuum			133.3	133.1	2971	2973	3183	3704	1	0	1	0	1	0	1	00:05:18	134.3	134.918	0.529713	0.617945	0	308	0.794018	0.735144	1.71111	0.735144
[C_1_6314]C_1_6314	1	6314	16:51:43	00:00:10		Nachvakuum			133.3	133.1	2968	2976	3193	3650	1	0	1	0	1	0	1	00:05:17	134.4	135.017	0.516987	0.616987	0	307	0.794338	0.741507	1.70556	0.741507
[C_1_6316]C_1_6316	1	6316	14:50:14	00:00:10		Nachvakuum			132.5	132.2	2885	2881	3188	3698	1	0	1	0	1	0	1	00:05:18	134.4	134.896	0.38488	0.495904	0.1	308	0.834699	0.80756	1.71111	0.80756
[C_1_6317]C_1_6317	1	6317	17:26:17	00:00:10		Nachvakuum			133	133	2945	2956	3186	3701	1	0	1	0	1	0	1	00:05:18	134.3	134.885	0.363778	0.58488	0	308	0.80504	0.818111	1.71111	0.80504
[C_1_6319]C_1_6319	1	6319	14:49:02	00:00:10		Nachvakuum			133.1	133.1	2969	2962	3191	3615	1	0	1	0	1	0	1	00:05:18	134.4	134.885	0.28488	0.48488	0.2	308	0.838373	0.85756	1.71111	0.838373
[C_1_6320]C_1_6320	1	6320	16:09:31	00:00:10		Nachvakuum			132.9	132.9	2943	2940	3191	3711	1	0	1	0	1	0	1	00:05:18	134.4	134.973	0.550985	0.572997	0.1	308	0.809001	0.724508	1.71111	0.724508
[C_1_6322]C_1_6322	1	6322	09:47:36	00:00:10		Nachvakuum			133.1	133.1	2964	2961	3177	3707	1	0	1	0	1	0	1	00:05:17	134.4	134.874	0.396578	0.473852	0.1	307	0.842049	0.801711	1.70556	0.801711
[C_1_6323]C_1_6323	1	6323	11:09:16	00:00:10		Nachvakuum			133	132.9	2946	2942	3195	3656	1	0	1	0	1	0	1	00:05:17	134.4	134.951	0.439974	0.550985	0.1	307	0.816338	0.780013	1.70556	0.780013
[C_1_6324]C_1_6324	1	6324	14:53:55	00:00:10		Nachvakuum			132.6	132.2	2886	2905	3172	3600	1	0	1	0	1	0	1	00:05:18	134.4	134.918	0.517945	0.517945	0.1	308	0.827352	0.741027	1.71111	0.741027
[C_1_6325]C_1_6325	1	6325	17:18:24	00:00:10		Nachvakuum			132.5	132	2883	2871	3176	3702	1	0	1	0	1	0	1	00:05:17	134.4	134.907	0.351788	0.506926	0.1	307	0.831025	0.824106	1.70556	0.824106
[C_1_6326]C_1_6326	1	6326	09:56:27	00:00:10		Nachvakuum			132.1	132	2888	2881	3173	3683	1	0	1	0	1	0	1	01:00:17	134.2	135.072	0.87191	0.87191	0.1	314	0.709363	0.564045	1.74444	0.564045
[C_1_6329]C_1_6329	1	6329	10:56:21	00:00:10		Nachvakuum			132.8	132.7	2927	2922	3230	3669	1	0	1	0	1	0	1	00:05:18	134.4	134.973	0.550985	0.572997	0.3	308	0.809001	0.724508	1.71111	0.724508
[C_1_6330]C_1_6330	1	6330	12:26:44	00:00:10		Nachvakuum			133.1	133.1	2960	2956	3174	3781	1	0	1	0	1	0	1	00:05:17	134.4	135.006	0.405993	0.605993	0.3	307	0.798002	0.797003	1.70556	0.797003
[C_1_6333]C_1_6333	1	6333	15:43:29	00:00:10		Nachvakuum			133.1	133.1	2970	2966	3188	3686	1	0	1	0	1	0	1	00:05:19	134.4	134.885	0.385527	0.48488	0.2	309	0.838373	0.807236	1.71667	0.807236
[C_1_6334]C_1_6334	1	6334	17:16:18	00:00:10		Nachvakuum			133	132.9	2954	2951	3186	3704	1	0	1	0	1	0	1	00:05:18	134.3	134.852	0.540752	0.551788	0	308	0.816071	0.729624	1.71111	0.729624
[C_1_6336]C_1_6336	1	6336	14:57:16	00:00:10		Nachvakuum			133	133	2959	2955	3198	3625	1	0	1	0	1	0	1	00:05:17	134.4	134.874	0.407626	0.473852	0.2	307	0.842049	0.796187	1.70556	0.796187
[C_1_6337]C_1_6337	1	6337	16:34:21	00:00:10		Nachvakuum			133	133	2953	2948	3179	3705	1	0	1	0	1	0	1	00:05:18	134.4	134.951	0.506926	0.550985	0.1	308	0.816338	0.746537	1.71111	0.746537
[C_1_6339]C_1_6339	1	6339	14:26:59	00:00:10		Nachvakuum			133.1	133	2962	2958	3181	3605	1	0	1	0	1	0	1	00:05:18	134.4	134.874	0.407626	0.473852	0.1	308	0.842049	0.796187	1.71111	0.796187
[C_1_6341]C_1_6341	1	6341	14:58:41	00:00:10		Nachvakuum			132.9	132.9	2941	2946	3198	3715	1	0	1	0	1	0	1	00:05:18	134.4	134.896	0.440752	0.495904	0.1	308	0.834699	0.779624	1.71111	0.779624
[C_1_6342]C_1_6342	1	6342	16:51:03	00:00:10		Nachvakuum			133.1	133.1	2951	2967	3172	3744	1	0	1	0	1	0	1	00:05:18	134.4	134.929	0.440752	0.528961	0.2	307	0.82368	0.779624	1.70556	0.779624
[C_1_6344]C_1_6344	1	6344	15:05:34	00:00:10		Nachvakuum			133.3	133.3	2975	2972	3190	3703	1	0	1	0	1	0	1	00:05:18	134.4	134.9	0.407626	0.5	0.3	308	0.833333	0.796187	1.71111	0.796187
[C_1_6345]C_1_6345	1	6345	16:43:51	00:00:10		Nachvakuum			133.1	133.2	2969	2966	3183	3690	1	0	1	0	1	0	1	00:05:17	134.4	134.951	0.350985	0.550985	0.2	307	0.816338	0.824508	1.70556	0.816338
[C_1_6348]C_1_6348	1	6348	12:29:12	00:00:10		Nachvakuum			132.9	132.9	2948	2943	3177	3684	1	0	1	0	1	0	1	00:05:18	134.4	134.896	0.395904	0.495904	0.1	308	0.834699	0.802048	1.71111	0.802048
[C_1_6350]C_1_6350	1	6350	09:46:22	00:00:11		Nachvakuum			132.9	132.8	2946	2942	3182	3571	1	0	1	0	1	0	1	00:05:18	134.3	134.896	0.540752	0.595904	0	308	0.801365	0.729624	1.71111	0.729624
[C_1_6351]C_1_6351	1	6351	11:20:06	00:00:10		Nachvakuum			133.1	133	2966	2963	3181	3657	1	0	1	0	1	0	1	00:05:18	134.2	134.841	0.585527	0.640752	0.1	308	0.786416	0.707236	1.71111	0.707236
[C_1_6352]C_1_6352	1	6352	13:16:14	00:00:10		Nachvakuum			133.1	133.1	2967	2966	3178	3697	1	0	1	0	1	0	1	00:05:18	134.3	134.852	0.451788	0.551788	0	308	0.816071	0.774106	1.71111	0.774106
[C_1_6353]C_1_6353	1	6353	15:26:24	00:00:10		Nachvakuum			133	132.9	2950	2947	3175	3589	1	0	1	0	1	0	1	00:05:17	134.3	134.896	0.529713	0.595904	0	307	0.801365	0.735144	1.70556	0.735144
[C_1_6354]C_1_6354	1	6354	17:23:11	00:00:10		Nachvakuum			133	132.9	2946	2942	3172	3578	1	0	1	0	1	0	1	00:05:16	134.4	134.951	0.350985	0.550985	0.1	306	0.816338	0.824508	1.7	0.816338
[C_1_6356]C_1_6356	1	6356	08:58:56	00:00:10		Nachvakuum			132.5	132.2	2880	2905	3181	3738	1	0	1	0	1	0	1	00:05:19	134.4	134.797	0.296578	0.396578	0.1	309	0.867807	0.851711	1.71667	0.851711
[C_1_6357]C_1_6357	1	6357	10:32:28	00:00:10		Nachvakuum			132.9	132.9	2941	2943	3176	3557	1	0	1	0	1	0	1	00:05:18	134.4	134.852	0.407626	0.451788	0.1	308	0.849404	0.796187	1.71111	0.796187
[C_1_6358]C_1_6358	1	6358	11:48:27	00:00:10		Nachvakuum			133.1	133.1	2960	2966	3188	3717	1	0	1	0	1	0	1	00:05:18	134.4	134.896	0.495904	0.495904	0	308	0.834699	0.752048	1.71111	0.752048
[C_1_6359]C_1_6359	1	6359	13:06:10	00:00:10		Nachvakuum			132.8	132.8	2928	2937	3177	3678	1	0	1	0	1	0	1	00:05:18	134.4	134.962	0.439974	0.561992	0.1	308	0.812669	0.780013	1.71111	0.780013
[C_1_6360]C_1_6360	1	6360	15:38:58	00:00:10		Nachvakuum			133	133.1	2950	2962	3187	3590	1	0	1	0	1	0	1	00:05:18	134.4	134.852	0.351788	0.451788	0.2	308	0.849404	0.824106	1.71111	0.824106
[C_1_6361]C_1_6361	1	6361	16:57:40	00:00:10		Nachvakuum			132.8	132.8	2907	2931	3179	3728	1	0	1	0	1	0	1	00:05:18	134.497	134.94	0.406926	0.442787	0.2	307	0.852404	0.796537	1.70556	0.796537
[C_1_6363]C_1_6363	1	6363	14:56:17	00:00:11		Nachvakuum			133	132.9	2954	2948	3179	3607	1	0	1	0	1	0	1	00:05:18	134.4	134.863	0.385527	0.462822	0.1	308	0.845726	0.807236	1.71111	0.807236
[C_1_6364]C_1_6364	1	6364	16:33:40	00:00:10		Nachvakuum			133.1	133	2957	2951	3174	3666	1	0	1	0	1	0	1	00:05:17	134.4	134.896	0.395904	0.495904	0.2	307	0.834699	0.802048	1.70556	0.802048
[C_1_6366]C_1_6366	1	6366	14:49:41	00:00:10		Nachvakuum			133.1	133.1	2962	2960	3175	3641	1	0	1	0	1	0	1	00:05:18	134.4	134.852	0.385527	0.451788	0.2	308	0.849404	0.807236	1.71111	0.807236
[C_1_6367]C_1_6367	1	6367	16:03:48	00:00:10		Nachvakuum			133.1	133.1	2965	2961	3172	3594	1	0	1	0	1	0	1	00:05:17	134.5	134.962	0.461992	0.461992	0.1	307	0.846003	0.769004	1.70556	0.769004
[C_1_6369]C_1_6369	1	6369	15:40:26	00:00:10		Nachvakuum			133.1	133.1	2962	2955	3181	3690	1	0	1	0	1	0	1	00:05:17	134.4	134.863	0.374474	0.462822	0.1	307	0.845726	0.812763	1.70556	0.812763
[C_1_6372]C_1_6372	1	6372	12:29:02	00:00:11		Nachvakuum			133	132.9	2948	2941	3190	3761	1	0	1	0	1	0	1	00:05:17	134.4	134.951	0.450985	0.550985	0.3	307	0.816338	0.774508	1.70556	0.774508
[C_1_6373]C_1_6373	1	6373	13:10:52	00:00:10		Nachvakuum			132.9	132.9	2951	2942	3185	3784	1	0	1	0	1	0	1	00:05:17	134.4	135.017	0.516987	0.616987	0.2	307	0.794338	0.741507	1.70556	0.741507
[C_1_6375]C_1_6375	1	6375	14:54:46	00:00:10		Nachvakuum			133.3	133.2	2981	2977	3193	3750	1	0	1	0	1	0	1	00:05:18	134.4	134.885	0.462822	0.48488	0.1	308	0.838373	0.768589	1.71111	0.768589
[C_1_6376]C_1_6376	1	6376	16:46:29	00:00:10		Nachvakuum			133.1	133.1	2960	2961	3193	3780	1	0	1	0	1	0	1	00:05:18	134.3	134.896	0.395904	0.595904	0.1	308	0.801365	0.802048	1.71111	0.801365
[C_1_6378]C_1_6378	1	6378	15:20:36	00:00:10		Nachvakuum			132.9	132.9	2952	2947	3178	3735	1	0	1	0	1	0	1	00:05:18	134.3	134.907	0.606926	0.606926	0.1	308	0.797691	0.696537	1.71111	0.696537
[C_1_6380]C_1_6380	1	6380	15:14:54	00:00:11		Nachvakuum			133.1	133.1	2971	2966	3192	3721	1	0	1	0	1	0	1	00:05:17	134.3	134.874	0.473852	0.573852	0.1	307	0.808716	0.763074	1.70556	0.763074
[C_1_6382]C_1_6382	1	6382	14:47:18	00:00:10		Nachvakuum			132.8	133.1	2904	2961	3192	3741	1	0	1	0	1	0	1	00:05:19	134.3	134.874	0.429713	0.573852	0.1	308	0.808716	0.785144	1.71111	0.785144
[C_1_6383]C_1_6383	1	6383	16:08:36	00:00:10		Nachvakuum			132.8	132.7	2932	2925	3181	3747	1	0	1	0	1	0	1	00:05:18	134.4	135.039	0.538964	0.638964	0.1	307	0.787012	0.730518	1.70556	0.730518
[C_1_6384]C_1_6384	1	6384	18:23:42	00:00:11		Nachvakuum			132.9	132.9	2951	2942	3188	3782	1	0	1	0	1	0	1	00:05:16	134.4	134.94	0.439974	0.539974	0.1	306	0.820009	0.780013	1.7	0.780013
[C_1_6386]C_1_6386	1	6386	14:55:18	00:00:11		Nachvakuum			133.1	133	2971	2963	3182	3681	1	0	1	0	1	0	1	00:05:18	134.3	134.885	0.573852	0.58488	0	308	0.80504	0.713074	1.71111	0.713074
[C_1_6387]C_1_6387	1	6387	16:16:50	00:00:11		Nachvakuum			133	132.8	2954	2947	3230	3583	1	0	1	0	1	0	1	00:05:18	134.2	134.896	0.695904	0.695904	0	308	0.768032	0.652048	1.71111	0.652048
[C_1_6390]C_1_6390	1	6390	15:09:37	00:00:10		Nachvakuum			132.4	131.9	2874	2862	3191	3716	1	0	1	0	1	0	1	00:05:19	134.3	134.874	0.551788	0.573852	0	309	0.808716	0.724106	1.71667	0.724106
[C_1_6391]C_1_6391	1	6391	16:47:12	00:00:10		Nachvakuum			133	132.9	2951	2951	3175	3805	1	0	1	0	1	0	1	00:05:18	134.3	134.885	0.463417	0.58488	0	308	0.80504	0.768291	1.71111	0.768291
[C_1_6393]C_1_6393	1	6393	14:40:04	00:00:10		Nachvakuum			133	132.9	2950	2951	3171	3763	1	0	1	0	1	0	1	00:05:18	134.4	134.918	0.417945	0.517945	0.2	308	0.827352	0.791027	1.71111	0.791027
[C_1_6395]C_1_6395	1	6395	15:38:10	00:00:11		Nachvakuum			133.4	133.1	2985	2980	3193	3786	1	0	1	0	1	0	1	00:05:17	134.3	134.874	0.43023	0.573852	0.1	307	0.808716	0.784885	1.70556	0.784885
[C_1_6397]C_1_6397	1	6397	15:32:37	00:00:10		Nachvakuum			133.3	133.1	2967	2977	3179	3744	1	0	1	0	1	0	1	00:05:18	134.3	134.918	0.606926	0.617945	0	308	0.794018	0.696537	1.71111	0.696537
[C_1_6399]C_1_6399	1	6399	14:27:18	00:00:11		Nachvakuum			133	132.9	2952	2950	3191	3758	1	0	1	0	1	0	1	00:05:18	134.2	134.841	0.629713	0.640752	0.1	308	0.786416	0.685144	1.71111	0.685144
[C_1_6401]C_1_6401	1	6401	09:56:36	00:00:10		Nachvakuum			132.9	132.8	2941	2937	3174	3787	1	0	1	0	1	0	1	00:05:17	134.4	134.951	0.450985	0.550985	0.1	307	0.816338	0.774508	1.70556	0.774508
[C_1_6402]C_1_6402	1	6402	12:40:28	00:00:10		Nachvakuum			132.9	132.9	2923	2945	3182	3781	1	0	1	0	1	0	1	00:05:18	134.4	134.951	0.48488	0.550985	0.2	307	0.816338	0.75756	1.70556	0.75756
[C_1_6405]C_1_6405	1	6405	15:21:04	00:00:10		Nachvakuum			132.9	132.7	2938	2933	3218	3706	1	0	1	0	1	0	1	00:05:17	134.3	134.918	0.507626	0.617945	0.2	307	0.794018	0.746187	1.70556	0.746187
[C_1_6407]C_1_6407	1	6407	11:50:22	00:00:10		Nachvakuum			133	132.9	2952	2946	3177	3778	1	0	1	0	1	0	1	00:05:16	134.4	134.94	0.439974	0.539974	0.1	306	0.820009	0.780013	1.7	0.780013
[C_1_6408]C_1_6408	1	6408	13:58:50	00:00:10		Nachvakuum			132.8	132.6	2919	2930	3185	3662	1	0	1	0	1	0	1	00:05:17	134.3	134.973	0.507626	0.672997	0.1	307	0.775668	0.746187	1.70556	0.746187
[C_1_6409]C_1_6409	1	6409	15:06:15	00:00:10		Nachvakuum			133.1	133.1	2961	2967	3175	3598	1	0	1	0	1	0	1	00:05:17	134.4	134.885	0.38488	0.48488	0	307	0.838373	0.80756	1.70556	0.80756
[C_1_6410]C_1_6410	1	6410	16:44:51	00:00:10		Nachvakuum			133	133.1	2959	2961	3183	3806	1	0	1	0	1	0	1	00:05:18	134.4	134.83	0.363417	0.429713	0.2	308	0.856762	0.818291	1.71111	0.818291
[C_1_6411]C_1_6411	1	6411	18:04:23	00:00:10		Nachvakuum			133.1	133.3	2941	2966	3180	3769	1	0	1	0	1	0	1	00:05:16	134.5	134.995	0.494997	0.494997	0.3	305	0.835001	0.752501	1.69444	0.752501
[C_1_6414]C_1_6414	1	6414	10:04:55	00:00:11		Nachvakuum			132.9	132.9	2944	2938	3172	3638	1	0	1	0	1	0	1	00:05:16	134.5	134.896	0.395904	0.395904	0.2	306	0.868032	0.802048	1.7	0.802048
[C_1_6415]C_1_6415	1	6415	13:17:14	00:00:10		Nachvakuum			133.1	133	2964	2962	3172	3752	1	0	1	0	1	0	1	00:05:18	134.4	134.896	0.385527	0.495904	0.1	308	0.834699	0.807236	1.71111	0.807236
[C_1_6417]C_1_6417	1	6417	08:29:59	00:00:10		Nachvakuum			133	132.9	2958	2955	3177	3710	1	0	1	0	1	0	1	00:05:18	134.3	134.852	0.374474	0.551788	0	308	0.816071	0.812763	1.71111	0.812763
[C_1_6418]C_1_6418	1	6418	10:29:32	00:00:10		Nachvakuum			133	132.9	2951	2951	3177	3758	1	0	1	0	1	0	1	00:05:17	134.3	134.907	0.518671	0.606926	0	307	0.797691	0.740665	1.70556	0.740665
[C_1_6419]C_1_6419	1	6419	15:48:09	00:00:10		Nachvakuum			132.9	132.9	2927	2950	3173	3627	1	0	1	0	1	0	1	00:05:18	134.3	134.951	0.463417	0.650985	0.1	307	0.783005	0.768291	1.70556	0.768291
[C_1_6421]C_1_6421	1	6421	14:24:36	00:00:10		Nachvakuum			133.1	133	2971	2967	3187	3732	1	0	1	0	1	0	1	00:05:18	134.2	134.907	0.606926	0.706926	0	308	0.764358	0.696537	1.71111	0.696537
[C_1_6423]C_1_6423	1	6423	14:49:05	00:00:10		Nachvakuum			132.9	132.7	2944	2938	3173	3630	1	0	1	0	1	0	1	00:05:18	134.3	134.94	0.639974	0.639974	0	308	0.786675	0.680013	1.71111	0.680013
[C_1_6425]C_1_6425	1	6425	15:12:06	00:00:10		Nachvakuum			132.6	132.5	2925	2918	3174	3752	1	0	1	0	1	0	1	00:05:17	134.3	134.984	0.650985	0.683999	0	307	0.772	0.674508	1.70556	0.674508
[C_1_6427]C_1_6427	1	6427	15:02:13	00:00:10		Nachvakuum			132.8	132.6	2932	2932	3175	3608	1	0	1	0	1	0	1	00:05:18	134.3	134.951	0.485527	0.650985	0.1	308	0.783005	0.757236	1.71111	0.757236
[C_1_6430]C_1_6430	1	6430	10:41:23	00:00:10		Nachvakuum			132.8	132.6	2938	2931	3178	3753	1	0	1	0	1	0	1	00:05:18	134.2	134.94	0.739974	0.739974	0.1	308	0.753342	0.630013	1.71111	0.630013
[C_1_6431]C_1_6431	1	6431	11:55:36	00:00:10		Nachvakuum			133	132.7	2952	2947	3183	3765	1	0	1	0	1	0	1	00:05:17	134.2	134.995	0.594997	0.794997	0.1	307	0.735001	0.702501	1.70556	0.702501
[C_1_6433]C_1_6433	1	6433	09:21:07	00:00:10		Nachvakuum			133	132.7	2957	2951	3172	3623	1	0	1	0	1	0	1	00:05:17	134.1	134.896	0.795904	0.795904	0.2	307	0.734699	0.602048	1.70556	0.602048
[C_1_6434]C_1_6434	1	6434	10:57:52	00:00:10		Nachvakuum			132.8	132.5	2937	2931	3190	3723	1	0	1	0	1	0	1	00:05:16	134.2	134.984	0.783999	0.783999	0.1	306	0.738667	0.608001	1.7	0.608001
[C_1_6436]C_1_6436	1	6436	09:35:23	00:00:10		Nachvakuum			132.9	132.6	2945	2940	3191	3724	1	0	1	0	1	0	1	00:05:18	134.2	134.896	0.695904	0.695904	0.2	308	0.768032	0.652048	1.71111	0.652048
[C_1_6437]C_1_6437	1	6437	10:39:59	00:00:10		Nachvakuum			133.1	132.9	2964	2960	3178	3785	1	0	1	0	1	0	1	00:05:17	134.2	134.951	0.662822	0.750985	0.1	307	0.749672	0.668589	1.70556	0.668589
[C_1_6438]C_1_6438	1	6438	11:40:06	00:00:10		Nachvakuum			132.9	132.6	2941	2940	3178	3634	1	0	1	0	1	0	1	00:05:17	134.2	134.907	0.706926	0.706926	0.2	307	0.764358	0.646537	1.70556	0.646537
[C_1_6439]C_1_6439	1	6439	13:12:47	00:00:10		Nachvakuum			132.8	132.5	2929	2928	3207	3698	1	0	1	0	1	0	1	00:05:17	134.2	135.006	0.805993	0.805993	0.1	307	0.731336	0.597003	1.70556	0.597003
[C_1_6441]C_1_6441	1	6441	11:20:22	00:00:10		Nachvakuum			133.1	132.8	2958	2955	3228	3625	1	0	1	0	1	0	1	00:05:17	134.2	134.918	0.717945	0.717945	0.2	307	0.760685	0.641027	1.70556	0.641027
[C_1_6443]C_1_6443	1	6443	13:17:05	00:00:09		Nachvakuum			132.9	132.6	2947	2940	3179	3761	1	0	1	0	1	0	1	00:05:17	134.2	134.94	0.739974	0.739974	0.1	307	0.753342	0.630013	1.70556	0.630013
[C_1_6445]C_1_6445	1	6445	08:51:42	00:00:11		Nachvakuum			133	132.8	2957	2951	3209	3723	1	0	1	0	1	0	1	00:05:17	134.2	134.896	0.68488	0.695904	0.1	307	0.768032	0.65756	1.70556	0.65756
[C_1_6446]C_1_6446	1	6446	10:39:25	00:00:10		Nachvakuum			133	132.9	2957	2952	3177	3632	1	0	1	0	1	0	1	00:05:17	134.2	134.929	0.563417	0.728961	0	307	0.757013	0.718291	1.70556	0.718291
[C_1_6447]C_1_6447	1	6447	12:12:28	00:00:10		Nachvakuum			132.9	132.7	2942	2936	3177	3740	1	0	1	0	1	0	1	00:05:17	134.2	134.918	0.68488	0.717945	0	307	0.760685	0.65756	1.70556	0.65756
[C_1_6448]C_1_6448	1	6448	14:56:14	00:00:10		Nachvakuum			133.1	132.9	2962	2958	3184	3761	1	0	1	0	1	0	1	00:05:17	134.3	134.885	0.58488	0.58488	0.1	307	0.80504	0.70756	1.70556	0.70756
[C_1_6449]C_1_6449	1	6449	16:17:52	00:00:10		Nachvakuum			133.1	133	2967	2965	3175	3752	1	0	1	0	1	0	1	00:05:18	134.3	134.852	0.529713	0.551788	0.1	308	0.816071	0.735144	1.71111	0.735144
[C_1_6451]C_1_6451	1	6451	09:01:59	00:00:10		Nachvakuum			132.9	132.7	2940	2945	3174	3793	1	0	1	0	1	0	1	00:05:18	134.3	134.929	0.628961	0.628961	0	308	0.790346	0.685519	1.71111	0.685519
[C_1_6452]C_1_6452	1	6452	10:37:39	00:00:10		Nachvakuum			132.9	132.8	2937	2946	3183	3789	1	0	1	0	1	0	1	00:05:17	134.3	134.984	0.583999	0.683999	0.1	307	0.772	0.708001	1.70556	0.708001
[C_1_6453]C_1_6453	1	6453	12:55:20	00:00:10		Nachvakuum			132.6	132.6	2909	2930	3170	3635	1	0	1	0	1	0	1	00:05:16	134.3	134.973	0.48488	0.672997	0.1	305	0.775668	0.75756	1.69444	0.75756
[C_1_6454]C_1_6454	1	6454	15:00:27	00:00:10		Nachvakuum			133.1	133	2951	2967	3182	3793	1	0	1	0	1	0	1	00:05:18	134.3	134.907	0.506926	0.606926	0.1	307	0.797691	0.746537	1.70556	0.746537
[C_1_6456]C_1_6456	1	6456	09:18:57	00:00:10		Nachvakuum			133	132.7	2953	2945	3182	3683	1	0	1	0	1	0	1	00:05:17	134.2	134.907	0.606926	0.706926	0.1	307	0.764358	0.696537	1.70556	0.696537
[C_1_6457]C_1_6457	1	6457	11:09:59	00:00:10		Nachvakuum			132.9	132.6	2937	2932	3185	3765	1	0	1	0	1	0	1	00:05:16	134.3	134.907	0.329713	0.606926	0.3	306	0.797691	0.835144	1.7	0.797691
[C_1_6458]C_1_6458	1	6458	14:18:27	00:00:10		Nachvakuum			133.1	132.9	2960	2955	3183	3767	1	0	1	0	1	0	1	00:05:17	134.2	134.918	0.519162	0.717945	0.1	307	0.760685	0.740419	1.70556	0.740419
[C_1_6460]C_1_6460	1	6460	09:29:59	00:00:10		Nachvakuum			133.1	132.8	2964	2957	3181	3753	1	0	1	0	1	0	1	00:05:18	134.2	134.852	0.629713	0.651788	0	308	0.782737	0.685144	1.71111	0.685144
[C_1_6461]C_1_6461	1	6461	11:06:24	00:00:10		Nachvakuum			133	132.8	2950	2942	3202	3702	1	0	1	0	1	0	1	00:05:16	134.3	134.929	0.628961	0.628961	0	306	0.790346	0.685519	1.7	0.685519
[C_1_6462]C_1_6462	1	6462	16:07:15	00:00:10		Nachvakuum			133	132.8	2958	2950	3187	3810	1	0	1	0	1	0	1	00:05:16	134.3	135.039	0.617945	0.738964	0	306	0.753679	0.691027	1.7	0.691027
[C_1_6464]C_1_6464	1	6464	09:33:47	00:00:10		Nachvakuum			133.1	132.9	2961	2957	3182	3829	1	0	1	0	1	0	1	00:05:17	134.3	135.006	0.505993	0.705993	0.1	307	0.764669	0.747003	1.70556	0.747003
[C_1_6465]C_1_6465	1	6465	12:49:36	00:00:10		Nachvakuum			133	132.9	2954	2950	3173	3848	1	0	1	0	1	0	1	00:05:16	134.4	135.006	0.583999	0.605993	0.2	306	0.798002	0.708001	1.7	0.708001
[C_1_6468]C_1_6468	1	6468	12:29:09	00:00:10		Nachvakuum			132.9	132.7	2946	2938	3176	3734	1	0	1	0	1	0	1	00:05:17	134.3	134.907	0.58488	0.606926	0.1	307	0.797691	0.70756	1.70556	0.70756
[C_1_6470]C_1_6470	1	6470	09:19:53	00:00:10		Nachvakuum			132.6	132.5	2921	2918	3185	3738	1	0	1	0	1	0	1	00:05:17	134.3	134.94	0.539974	0.639974	0.1	306	0.786675	0.730013	1.7	0.730013
[C_1_6471]C_1_6471	1	6471	10:23:56	00:00:11		Nachvakuum			133.3	133.1	2971	2968	3187	3735	1	0	1	0	1	0	1	00:05:17	134.4	134.852	0.351788	0.451788	0.1	307	0.849404	0.824106	1.70556	0.824106
[C_1_6472]C_1_6472	1	6472	12:49:47	00:00:10		Nachvakuum			133	132.9	2949	2947	3185	3737	1	0	1	0	1	0	1	00:05:15	134.5	134.995	0.494997	0.494997	0.1	305	0.835001	0.752501	1.69444	0.752501
[C_1_6473]C_1_6473	1	6473	15:30:39	00:00:10		Nachvakuum			133.1	133	2965	2962	3175	3740	1	0	1	0	1	0	1	00:05:16	134.4	134.874	0.451788	0.473852	0.1	306	0.842049	0.774106	1.7	0.774106
[C_1_6475]C_1_6475	1	6475	14:44:05	00:00:10		Nachvakuum			132.9	132.7	2953	2942	3197	3726	1	0	1	0	1	0	1	00:05:16	134.3	134.918	0.573852	0.617945	0	306	0.794018	0.713074	1.7	0.713074
[C_1_6477]C_1_6477	1	6477	16:37:41	00:00:10		Nachvakuum			132.9	132.6	2944	2937	3193	3782	1	0	1	0	1	0	1	00:05:18	134.3	134.907	0.408091	0.606926	0	308	0.797691	0.795954	1.71111	0.795954
[C_1_6479]C_1_6479	1	6479	10:28:35	00:00:10		Nachvakuum			133	132.8	2950	2947	3175	3746	1	0	1	0	1	0	1	00:05:17	134.2	134.885	0.618671	0.68488	0.1	307	0.771707	0.690665	1.70556	0.690665
[C_1_6480]C_1_6480	1	6480	12:06:13	00:00:10		Nachvakuum			132.6	132.5	2917	2912	3181	3760	1	0	1	0	1	0	1	00:05:16	134.4	134.973	0.473852	0.572997	0.1	306	0.809001	0.763074	1.7	0.763074
[C_1_6481]C_1_6481	1	6481	13:14:01	00:00:10		Nachvakuum			132.9	132.7	2942	2940	3183	3695	1	0	1	0	1	0	1	00:05:17	134.3	134.951	0.617945	0.650985	0	307	0.783005	0.691027	1.70556	0.691027
[C_1_6482]C_1_6482	1	6482	15:02:36	00:00:10		Nachvakuum			133.1	132.9	2954	2956	3175	3759	1	0	1	0	1	0	1	00:05:16	134.4	134.874	0.440752	0.473852	0	306	0.842049	0.779624	1.7	0.779624
[C_1_6483]C_1_6483	1	6483	16:44:37	00:00:10		Nachvakuum			132.9	132.8	2924	2933	3176	3734	1	0	1	0	1	0	1	00:05:17	134.5	134.962	0.450985	0.461992	0.1	307	0.846003	0.774508	1.70556	0.774508
[C_1_6486]C_1_6486	1	6486	10:00:27	00:00:11		Nachvakuum			132.8	132.6	2929	2926	3174	3756	1	0	1	0	1	0	1	00:05:16	134.4	135.017	0.594997	0.616987	0.1	306	0.794338	0.702501	1.7	0.702501
[C_1_6487]C_1_6487	1	6487	11:09:14	00:00:11		Nachvakuum			132.8	132.6	2922	2921	3172	3752	1	0	1	0	1	0	1	00:05:15	134.5	134.962	0.461992	0.461992	0.1	305	0.846003	0.769004	1.69444	0.769004
[C_1_6488]C_1_6488	1	6488	12:43:55	00:00:11		Nachvakuum			133.1	132.9	2955	2955	3186	3749	1	0	1	0	1	0	1	00:05:15	134.4	134.94	0.528961	0.539974	0.1	305	0.820009	0.735519	1.69444	0.735519
[C_1_6490]C_1_6490	1	6490	14:49:50	00:00:10		Nachvakuum			133.1	132.9	2959	2955	3184	3720	1	0	1	0	1	0	1	00:05:17	134.3	134.885	0.429713	0.58488	0	307	0.80504	0.785144	1.70556	0.785144
[C_1_6491]C_1_6491	1	6491	16:02:56	00:00:10		Nachvakuum			132.9	132.6	2939	2935	3183	3756	1	0	1	0	1	0	1	00:05:15	134.3	134.951	0.650985	0.650985	0	305	0.783005	0.674508	1.69444	0.674508
[C_1_6493]C_1_6493	1	6493	09:17:16	00:00:10		Nachvakuum			132.8	132.5	2923	2920	3185	3764	1	0	1	0	1	0	1	00:05:17	134.3	134.918	0.529713	0.617945	0	307	0.794018	0.735144	1.70556	0.735144
[C_1_6494]C_1_6494	1	6494	10:31:51	00:00:10		Nachvakuum			133	132.8	2946	2942	3186	3754	1	0	1	0	1	0	1	00:05:17	134.3	134.874	0.485527	0.573852	0	307	0.808716	0.757236	1.70556	0.757236
[C_1_6495]C_1_6495	1	6495	12:58:04	00:00:10		Nachvakuum			132.8	132.6	2931	2928	3183	3759	1	0	1	0	1	0	1	00:05:15	134.4	135.006	0.505993	0.605993	0	305	0.798002	0.747003	1.69444	0.747003
[C_1_6496]C_1_6496	1	6496	15:32:30	00:00:10		Nachvakuum			132.8	132.6	2930	2927	3172	3744	1	0	1	0	1	0	1	00:05:16	134.3	134.995	0.461992	0.694997	0	306	0.768334	0.769004	1.7	0.768334
[C_1_6498]C_1_6498	1	6498	09:25:10	00:00:10		Nachvakuum			132.8	132.6	2927	2926	3178	3762	1	0	1	0	1	0	1	00:05:16	134.4	134.984	0.483999	0.583999	0.1	306	0.805334	0.758001	1.7	0.758001
[C_1_6499]C_1_6499	1	6499	10:52:15	00:00:10		Nachvakuum			133.1	133	2956	2960	3178	3581	1	0	1	0	1	0	1	00:05:17	134.4	134.841	0.440752	0.440752	0	307	0.853083	0.779624	1.70556	0.779624
[C_1_6500]C_1_6500	1	6500	13:05:56	00:00:10		Nachvakuum			132.8	132.5	2922	2918	3181	3757	1	0	1	0	1	0	1	00:05:17	134.4	134.984	0.495904	0.583999	0	307	0.805334	0.752048	1.70556	0.752048
[C_1_6501]C_1_6501	1	6501	14:42:19	00:00:10		Nachvakuum			133.3	133.1	2969	2968	3172	3770	1	0	1	0	1	0	1	00:05:17	134.4	134.918	0.429713	0.517945	0	307	0.827352	0.785144	1.70556	0.785144
[C_1_6503]C_1_6503	1	6503	09:40:17	00:00:10		Nachvakuum			133.1	132.9	2954	2955	3174	3743	1	0	1	0	1	0	1	00:05:16	134.3	134.896	0.540752	0.595904	0.1	306	0.801365	0.729624	1.7	0.729624
[C_1_6504]C_1_6504	1	6504	11:03:57	00:00:10		Nachvakuum			132.6	132.4	2915	2913	3186	3634	1	0	1	0	1	0	1	00:05:15	134.3	134.995	0.494997	0.694997	0	305	0.768334	0.752501	1.69444	0.752501
[C_1_6505]C_1_6505	1	6505	15:37:15	00:00:10		Nachvakuum			132.8	132.6	2931	2925	3228	3617	1	0	1	0	1	0	1	00:05:16	134.4	134.951	0.495904	0.550985	0	306	0.816338	0.752048	1.7	0.752048
[C_1_6507]C_1_6507	1	6507	09:53:18	00:00:10		Nachvakuum			132.9	132.7	2939	2943	3178	3734	1	0	1	0	1	0	1	00:05:17	134.3	134.896	0.474474	0.595904	0	307	0.801365	0.762763	1.70556	0.762763
[C_1_6508]C_1_6508	1	6508	12:50:07	00:00:10		Nachvakuum			133	132.9	2934	2955	3183	3749	1	0	1	0	1	0	1	00:05:17	134.3	134.962	0.661992	0.661992	0	306	0.779336	0.669004	1.7	0.669004
[C_1_6509]C_1_6509	1	6509	15:10:15	00:00:10		Nachvakuum			133.1	133	2941	2965	3183	3676	1	0	1	0	1	0	1	00:05:18	134.2	134.863	0.640752	0.662822	0	307	0.779059	0.679624	1.70556	0.679624
[C_1_6511]C_1_6511	1	6511	11:03:48	00:00:10		Nachvakuum			133.1	132.9	2955	2955	3186	3698	1	0	1	0	1	0	1	00:05:17	134.2	134.863	0.596578	0.662822	0	307	0.779059	0.701711	1.70556	0.701711
[C_1_6512]C_1_6512	1	6512	14:30:44	00:00:10		Nachvakuum			132.9	132.6	2940	2938	3172	3665	1	0	1	0	1	0	1	00:05:16	134.2	134.929	0.585527	0.728961	0.1	306	0.757013	0.707236	1.7	0.707236
[C_1_6515]C_1_6515	1	6515	09:44:44	00:00:10		Nachvakuum			132.8	132.4	2929	2923	3186	3784	1	0	1	0	1	0	1	00:05:17	134.2	134.918	0.717945	0.717945	0.1	307	0.760685	0.641027	1.70556	0.641027
[C_1_6516]C_1_6516	1	6516	11:34:19	00:00:10		Nachvakuum			133	132.7	2946	2946	3182	3658	1	0	1	0	1	0	1	00:05:17	134.2	134.94	0.728961	0.739974	0.1	307	0.753342	0.635519	1.70556	0.635519
[C_1_6517]C_1_6517	1	6517	14:47:34	00:00:10		Nachvakuum			133.1	132.8	2952	2957	3182	3751	1	0	1	0	1	0	1	00:05:17	134.2	134.896	0.651788	0.695904	0.1	307	0.768032	0.674106	1.70556	0.674106
[C_1_6519]C_1_6519	1	6519	09:33:44	00:00:11		Nachvakuum			133.3	133	2975	2975	3184	3784	1	0	1	0	1	0	1	00:05:17	134.2	134.885	0.629713	0.68488	0.1	307	0.771707	0.685144	1.70556	0.685144
[C_1_6520]C_1_6520	1	6520	11:55:58	00:00:10		Nachvakuum			132.9	132.6	2936	2933	3172	3595	1	0	1	0	1	0	1	00:05:16	134.2	134.951	0.650985	0.750985	0.1	306	0.749672	0.674508	1.7	0.674508
